# Supplementary material for: (E)-1-(4-Chloro­phen­yl)-3-[4-(2,3,4,6-tetra-O-acetyl-β-d-allopyranos­yloxy)phen­yl]prop-2-en-1-one
Source: Acta Crystallogr Sect E Struct Rep Online. 2010 Jan 9;66(Pt 2):o310. doi: 10.1107/S1600536809055652 (PMC2979931; doi:10.1107/S1600536809055652)
Supplement: Supplementary file 1 [file e-66-0o310-sup1.cif]

##############################################################################
###                                                                        ###
###        Electronic paper (Acta Crystallographica Section E)             ###
###                                                                        ###
##############################################################################
#                                                                            #
# This CIF contains the data in a paper accepted for publication in Acta     #
# Crystallographica Section E. It conforms to the requirements of Notes      #
# for Authors for Section E, and has been peer reviewed under the auspices   #
# of the IUCr Commission on Journals.                                        #
#                                                                            #
# Full details of the Crystallographic Information File format               #
# are given in the paper "The Crystallographic Information File (CIF):       #
# a New Standard Archive File for Crystallography" by S. R. Hall, F. H.      #
# Allen and I. D. Brown [Acta Cryst. (1991), A47, 655-685].                  #
#                                                                            #
# The current version of the core CIF dictionary is obtainable from          #
# ftp://ftp.iucr.org/pub/cif_core.dic. The current version number is 2.4.    #
#                                                                            #
# Software is freely available for graphical display of the structure(s) in  #
# this CIF.  For information consult the CIF home page http://www.iucr.org/  #
# cif/home.html                                                              #
#                                                                            #
# This file may be used for bona fide research purposes within the           #
# scientific community so long as proper attribution is given to the journal # 
# article from which it was obtained.                                        #
#                                                                            #
##############################################################################
                                             
data_global
_audit_creation_method     'SHELXL-97'
_journal_date_recd_electronic     2009-12-01
_journal_date_accepted     2009-12-29
_journal_name_full     'Acta Crystallographica, Section E'
_journal_year     2010
_journal_volume     66
_journal_issue      2
_journal_page_first     o310
_journal_page_last     o310
_journal_paper_category     QO
_journal_coeditor_code     RZ2404
_publ_contact_author_name     'Shu-fan Yin'
_publ_contact_author_address
;
Department of Chemistry
Sichuan University
Chengdu 610064
People's Republic of China
;
_publ_contact_author_email     chuandayouji217@163.com
_publ_contact_author_fax     86-28-85503392
_publ_contact_author_phone     86-28-85503392
_publ_section_title
;\
(<i>E</i>)-1-(4-Chlorophenyl)-3-[4-(2,3,4,6-tetra-<i>O</i>-acetyl-\b-D-\
allopyranosyloxy)phenyl]prop-2-en-1-one
;
loop_
    _publ_author_name
    _publ_author_address
    'Zhang, Kuan'
;
  College of Chemistry
  Sichuan University
  Chengdu 610064
  People's Republic of China
;
    'Bai, Xue'
;
  College of Chemistry
  Sichuan University
  Chengdu 610064
  People's Republic of China
;
    'Chen, Hua-Feng'
;
  College of Chemistry
  Sichuan University
  Chengdu 610064
  People's Republic of China
;
    'Li, Ying'
;
  College of Chemistry
  Sichuan University
  Chengdu 610064
  People's Republic of China
;
    'Yin, Shu-Fan'
;
  College of Chemistry
  Sichuan University
  Chengdu 610064
  People's Republic of China
;
_publ_section_synopsis     .
data_I
_chemical_name_systematic
;
(<i>E</i>)-1-(4-Chlorophenyl)-3-[4-(2,3,4,6-tetra-<i>O</i>-acetyl-\b-D-
allopyranosyloxy)phenyl]prop-2-en-1-one
;
_chemical_name_common     ?
_chemical_formula_moiety     'C29 H29 Cl O11'
_chemical_formula_sum     'C29 H29 Cl O11'
_chemical_formula_iupac     'C29 H29 Cl O11'
_chemical_formula_weight     588.97
_symmetry_cell_setting     Monoclinic
_symmetry_space_group_name_H-M     'P 21'
_symmetry_space_group_name_Hall     'P 2yb'
loop_
    _symmetry_equiv_pos_as_xyz
    'x, y, z'
    '-x, y+1/2, -z'
_cell_length_a     7.2387(14)
_cell_length_b     39.239(8)
_cell_length_c     10.297(2)
_cell_angle_alpha     90.00
_cell_angle_beta     90.25(3)
_cell_angle_gamma     90.00
_cell_volume     2924.7(10)
_cell_formula_units_Z     4
_cell_measurement_reflns_used     5501
_cell_measurement_theta_min     2.0
_cell_measurement_theta_max     27.9
_cell_measurement_temperature     113(2)
_exptl_crystal_description     block
_exptl_crystal_colour     colourless
_exptl_crystal_size_max     0.27
_exptl_crystal_size_mid     0.25
_exptl_crystal_size_min     0.20
_exptl_crystal_density_diffrn     1.338
_exptl_crystal_density_meas     ?
_exptl_crystal_density_method     'not measured'
_exptl_crystal_F_000     1232
_exptl_absorpt_coefficient_mu     0.190
_exptl_absorpt_correction_type     multi-scan
_exptl_absorpt_process_details     '(CrystalClear; Rigaku/MSC, 2005)'
_exptl_absorpt_correction_T_min     0.9506
_exptl_absorpt_correction_T_max     0.9630
_exptl_special_details
;
;
_diffrn_ambient_temperature     113(2)
_diffrn_radiation_type     MoK\a
_diffrn_radiation_wavelength     0.71073
_diffrn_radiation_source     'rotating anode'
_diffrn_radiation_monochromator     confocal
_diffrn_measurement_device_type     'Rigaku Saturn CCD area-detector'
_diffrn_measurement_method     '\w and \f scans'
_diffrn_detector_area_resol_mean     7.31
_diffrn_reflns_number     17131
_diffrn_reflns_av_R_equivalents     0.0408
_diffrn_reflns_av_sigmaI/netI     0.0858
_diffrn_reflns_theta_min     1.98
_diffrn_reflns_theta_max     27.87
_diffrn_reflns_theta_full     27.87
_diffrn_measured_fraction_theta_max     0.983
_diffrn_measured_fraction_theta_full     0.983
_diffrn_reflns_limit_h_min     -9
_diffrn_reflns_limit_h_max     6
_diffrn_reflns_limit_k_min     -49
_diffrn_reflns_limit_k_max     51
_diffrn_reflns_limit_l_min     -13
_diffrn_reflns_limit_l_max     13
_diffrn_standards_number     ?
_diffrn_standards_interval_count     ?
_diffrn_standards_interval_time     ?
_diffrn_standards_decay_%     ?
_refine_special_details
;
Refinement of <i>F</i>^2^ against ALL reflections. The weighted <i>R</i>-factor
<i>wR</i> and goodness of fit <i>S</i> are based on <i>F</i>^2^, conventional
<i>R</i>-factors <i>R</i> are based on <i>F</i>, with <i>F</i> set to zero for
negative <i>F</i>^2^. The threshold expression of <i>F</i>^2^ >
2\s(<i>F</i>^2^) is used only for calculating <i>R</i>-factors(gt) <i>etc</i>.
and is not relevant to the choice of reflections for refinement.
<i>R</i>-factors based on <i>F</i>^2^ are statistically about twice as large
as those based on <i>F</i>, and <i>R</i>- factors based on ALL data will be
even larger.
;
_reflns_number_total     11143
_reflns_number_gt     8341
_reflns_threshold_expression     I>2sigma(I)
_refine_ls_structure_factor_coef     Fsqd
_refine_ls_matrix_type     full
_refine_ls_R_factor_all     0.0842
_refine_ls_R_factor_gt     0.0669
_refine_ls_wR_factor_gt     0.1660
_refine_ls_wR_factor_ref     0.1887
_refine_ls_goodness_of_fit_ref     1.035
_refine_ls_restrained_S_all     1.035
_refine_ls_number_reflns     11143
_refine_ls_number_parameters     748
_refine_ls_number_restraints     1
_refine_ls_hydrogen_treatment     constr
_refine_ls_weighting_scheme     calc
_refine_ls_weighting_details
         'calc w=1/[\s^2^(Fo^2^)+(0.0899P)^2^+0.0000P] where P=(Fo^2^+2Fc^2^)/3'
_atom_sites_solution_hydrogens     geom
_atom_sites_solution_primary     direct
_atom_sites_solution_secondary     difmap
_refine_ls_shift/su_max     0.000
_refine_ls_shift/su_mean     0.000
_refine_diff_density_max     0.759
_refine_diff_density_min     -0.374
_refine_ls_extinction_method     'SHELXL97 (Sheldrick, 2008)'
_refine_ls_extinction_coef     0.0394(19)
_refine_ls_abs_structure_details     'Flack (1983); 4380 Friedel pairs'
_refine_ls_abs_structure_Flack     0.03(8)
loop_
    _atom_type_symbol
    _atom_type_description
    _atom_type_scat_dispersion_real
    _atom_type_scat_dispersion_imag
    _atom_type_scat_source
    'C' 'C' 0.0033 0.0016
                         'International Tables Vol C Tables 4.2.6.8 and 6.1.1.4'
    'H' 'H' 0.0000 0.0000
                         'International Tables Vol C Tables 4.2.6.8 and 6.1.1.4'
    'O' 'O' 0.0106 0.0060
                         'International Tables Vol C Tables 4.2.6.8 and 6.1.1.4'
    'Cl' 'Cl' 0.1484 0.1585
                         'International Tables Vol C Tables 4.2.6.8 and 6.1.1.4'
_computing_data_collection     'CrystalClear (Rigaku/MSC, 2005)'
_computing_cell_refinement     'CrystalClear (Rigaku/MSC, 2005)'
_computing_data_reduction     'CrystalClear (Rigaku/MSC, 2005)'
_computing_structure_solution     'SHELXS97 (Sheldrick, 2008)'
_computing_structure_refinement     'SHELXL97 (Sheldrick, 2008)'
_computing_molecular_graphics     'ORTEP-3 for Windows (Farrugia, 1997)'
_computing_publication_material     'SHELXL97 (Sheldrick, 2008)'
loop_
    _atom_site_type_symbol
    _atom_site_label
    _atom_site_fract_x
    _atom_site_fract_y
    _atom_site_fract_z
    _atom_site_U_iso_or_equiv
    _atom_site_adp_type
    _atom_site_calc_flag
    _atom_site_refinement_flags
    _atom_site_occupancy
    _atom_site_disorder_assembly
    _atom_site_disorder_group
    Cl Cl1 -0.4045(2) 0.46856(4) -0.80542(16) 0.0871(6) Uani d . 1 . .
    O O1 0.0935(4) 0.23162(7) 0.2486(2) 0.0331(6) Uani d . 1 . .
    O O2 0.0223(4) 0.22091(8) 0.5168(3) 0.0409(7) Uani d . 1 . .
    O O3 -0.0068(5) 0.17591(10) 0.6492(3) 0.0583(10) Uani d . 1 . .
    O O4 0.1770(4) 0.14634(7) 0.3739(2) 0.0325(6) Uani d . 1 . .
    O O5 0.3944(5) 0.15196(10) 0.5296(4) 0.0676(11) Uani d . 1 . .
    O O6 0.2152(3) 0.15628(7) 0.1075(2) 0.0307(6) Uani d . 1 . .
    O O7 0.4675(4) 0.13160(8) 0.0196(3) 0.0467(8) Uani d . 1 . .
    O O8 0.4323(3) 0.20767(7) 0.0084(2) 0.0327(6) Uani d . 1 . .
    O O9 0.7123(4) 0.19670(8) 0.0942(3) 0.0454(8) Uani d . 1 . .
    O O10 0.2147(4) 0.26256(7) 0.0803(3) 0.0361(6) Uani d . 1 . .
    O O11 -0.6370(8) 0.35722(14) -0.3468(4) 0.0944(16) Uani d . 1 . .
    C C1 0.0449(5) 0.19838(10) 0.2976(3) 0.0327(8) Uani d . 1 . .
    H H1 -0.0276 0.1859 0.2297 0.039 Uiso calc R 1 . .
    C C2 0.2234(5) 0.17956(10) 0.3222(3) 0.0296(8) Uani d . 1 . .
    H H2 0.3002 0.1924 0.3867 0.036 Uiso calc R 1 . .
    C C3 0.3300(5) 0.17529(10) 0.1964(3) 0.0301(8) Uani d . 1 . .
    H H3 0.4502 0.1634 0.2120 0.036 Uiso calc R 1 . .
    C C4 0.3608(5) 0.21054(10) 0.1381(3) 0.0299(8) Uani d . 1 . .
    H H4 0.4477 0.2240 0.1938 0.036 Uiso calc R 1 . .
    C C5 0.1765(5) 0.22917(10) 0.1247(3) 0.0303(8) Uani d . 1 . .
    H H5 0.0931 0.2170 0.0625 0.036 Uiso calc R 1 . .
    C C6 -0.0756(6) 0.20335(12) 0.4162(4) 0.0375(9) Uani d . 1 . .
    H H6A -0.1868 0.2166 0.3916 0.045 Uiso calc R 1 . .
    H H6B -0.1166 0.1809 0.4487 0.045 Uiso calc R 1 . .
    C C7 0.0449(6) 0.20507(14) 0.6306(4) 0.0431(10) Uani d . 1 . .
    C C8 0.1309(8) 0.22760(18) 0.7274(4) 0.0663(16) Uani d . 1 . .
    H H8A 0.0371 0.2428 0.7638 0.099 Uiso calc R 1 . .
    H H8B 0.2276 0.2412 0.6858 0.099 Uiso calc R 1 . .
    H H8C 0.1855 0.2138 0.7971 0.099 Uiso calc R 1 . .
    C C9 0.2725(6) 0.13525(11) 0.4806(4) 0.0394(9) Uani d . 1 . .
    C C10 0.2024(6) 0.10208(11) 0.5231(4) 0.0405(10) Uani d . 1 . .
    H H10A 0.2790 0.0935 0.5947 0.061 Uiso calc R 1 . .
    H H10B 0.2066 0.0860 0.4505 0.061 Uiso calc R 1 . .
    H H10C 0.0745 0.1046 0.5526 0.061 Uiso calc R 1 . .
    C C11 0.3029(6) 0.13577(10) 0.0206(4) 0.0366(9) Uani d . 1 . .
    C C12 0.1689(7) 0.12083(13) -0.0733(4) 0.0469(11) Uani d . 1 . .
    H H12A 0.1177 0.1389 -0.1282 0.070 Uiso calc R 1 . .
    H H12B 0.0687 0.1097 -0.0258 0.070 Uiso calc R 1 . .
    H H12C 0.2319 0.1040 -0.1278 0.070 Uiso calc R 1 . .
    C C13 0.6163(5) 0.19973(11) -0.0015(4) 0.0380(9) Uani d . 1 . .
    C C14 0.6735(7) 0.19570(13) -0.1389(4) 0.0514(12) Uani d . 1 . .
    H H14A 0.7064 0.2180 -0.1748 0.077 Uiso calc R 1 . .
    H H14B 0.5713 0.1859 -0.1893 0.077 Uiso calc R 1 . .
    H H14C 0.7807 0.1805 -0.1434 0.077 Uiso calc R 1 . .
    C C15 0.0739(6) 0.27878(10) 0.0115(4) 0.0364(9) Uani d . 1 . .
    C C16 0.1302(7) 0.30255(11) -0.0791(4) 0.0427(10) Uani d . 1 . .
    H H16 0.2573 0.3080 -0.0883 0.051 Uiso calc R 1 . .
    C C17 -0.0025(8) 0.31829(12) -0.1565(4) 0.0526(13) Uani d . 1 . .
    H H17 0.0352 0.3346 -0.2194 0.063 Uiso calc R 1 . .
    C C18 -0.1872(8) 0.31079(12) -0.1440(4) 0.0472(11) Uani d . 1 . .
    C C19 -0.2401(7) 0.28779(12) -0.0488(4) 0.0442(10) Uani d . 1 . .
    H H19 -0.3677 0.2830 -0.0377 0.053 Uiso calc R 1 . .
    C C20 -0.1119(6) 0.27163(11) 0.0308(4) 0.0396(9) Uani d . 1 . .
    H H20 -0.1501 0.2562 0.0963 0.047 Uiso calc R 1 . .
    C C21 -0.3332(8) 0.32739(14) -0.2210(5) 0.0579(14) Uani d . 1 . .
    H H21 -0.4555 0.3196 -0.2065 0.069 Uiso calc R 1 . .
    C C22 -0.3144(9) 0.35191(13) -0.3078(4) 0.0595(15) Uani d . 1 . .
    H H22 -0.1949 0.3605 -0.3273 0.071 Uiso calc R 1 . .
    C C23 -0.4788(10) 0.36618(16) -0.3751(5) 0.0662(16) Uani d . 1 . .
    C C24 -0.4528(9) 0.39271(13) -0.4791(4) 0.0576(15) Uani d . 1 . .
    C C25 -0.6059(10) 0.40906(17) -0.5284(5) 0.080(2) Uani d . 1 . .
    H H25 -0.7238 0.4039 -0.4933 0.096 Uiso calc R 1 . .
    C C26 -0.5936(10) 0.43274(15) -0.6271(5) 0.0699(18) Uani d . 1 . .
    H H26 -0.7010 0.4437 -0.6599 0.084 Uiso calc R 1 . .
    C C27 -0.4251(10) 0.43989(13) -0.6758(5) 0.0652(17) Uani d . 1 . .
    C C28 -0.2635(10) 0.42421(14) -0.6317(6) 0.080(2) Uani d . 1 . .
    H H28 -0.1468 0.4290 -0.6693 0.096 Uiso calc R 1 . .
    C C29 -0.2821(10) 0.40076(13) -0.5282(5) 0.0651(17) Uani d . 1 . .
    H H29 -0.1750 0.3904 -0.4921 0.078 Uiso calc R 1 . .
    Cl Cl2 -0.4194(3) 0.24933(4) 1.58590(17) 0.0931(7) Uani d . 1 . .
    O O12 0.1131(4) 0.48458(7) 0.5432(2) 0.0332(6) Uani d . 1 . .
    O O13 0.0396(4) 0.49401(8) 0.2686(2) 0.0383(7) Uani d . 1 . .
    O O14 0.0283(5) 0.54079(9) 0.1405(3) 0.0531(9) Uani d . 1 . .
    O O15 0.2201(4) 0.56671(7) 0.3966(2) 0.0317(6) Uani d . 1 . .
    O O16 0.4724(4) 0.55925(9) 0.2730(3) 0.0503(8) Uani d . 1 . .
    O O17 0.2470(4) 0.56115(7) 0.6643(2) 0.0322(6) Uani d . 1 . .
    O O18 0.4752(6) 0.59742(12) 0.6962(5) 0.1016(19) Uani d . 1 . .
    O O19 0.4507(4) 0.51189(7) 0.7829(2) 0.0353(6) Uani d . 1 . .
    O O20 0.7336(4) 0.52389(9) 0.7032(3) 0.0476(8) Uani d . 1 . .
    O O21 0.2323(4) 0.45509(7) 0.7148(3) 0.0374(6) Uani d . 1 . .
    O O22 -0.6366(6) 0.36340(14) 1.1305(4) 0.0853(14) Uani d . 1 . .
    C C30 0.0696(5) 0.51697(10) 0.4870(3) 0.0306(8) Uani d . 1 . .
    H H30 0.0023 0.5310 0.5527 0.037 Uiso calc R 1 . .
    C C31 0.2533(5) 0.53414(10) 0.4569(3) 0.0320(8) Uani d . 1 . .
    H H31 0.3266 0.5194 0.3971 0.038 Uiso calc R 1 . .
    C C32 0.3606(5) 0.53960(10) 0.5825(3) 0.0285(7) Uani d . 1 . .
    H H32 0.4828 0.5505 0.5651 0.034 Uiso calc R 1 . .
    C C33 0.3851(5) 0.50576(10) 0.6528(3) 0.0333(8) Uani d . 1 . .
    H H33 0.4738 0.4909 0.6048 0.040 Uiso calc R 1 . .
    C C34 0.1990(6) 0.48786(10) 0.6672(3) 0.0318(8) Uani d . 1 . .
    H H34 0.1175 0.5008 0.7278 0.038 Uiso calc R 1 . .
    C C35 -0.0543(5) 0.51158(11) 0.3716(3) 0.0342(8) Uani d . 1 . .
    H H35A -0.1636 0.4982 0.3983 0.041 Uiso calc R 1 . .
    H H35B -0.0983 0.5339 0.3394 0.041 Uiso calc R 1 . .
    C C36 0.0665(6) 0.51104(13) 0.1566(4) 0.0413(10) Uani d . 1 . .
    C C37 0.1418(7) 0.48837(17) 0.0542(4) 0.0635(16) Uani d . 1 . .
    H H37A 0.0407 0.4754 0.0142 0.095 Uiso calc R 1 . .
    H H37B 0.2311 0.4726 0.0930 0.095 Uiso calc R 1 . .
    H H37C 0.2032 0.5022 -0.0121 0.095 Uiso calc R 1 . .
    C C38 0.3431(5) 0.57652(11) 0.3034(4) 0.0340(8) Uani d . 1 . .
    C C39 0.2970(6) 0.61081(12) 0.2540(4) 0.0423(10) Uani d . 1 . .
    H H39A 0.3474 0.6281 0.3132 0.063 Uiso calc R 1 . .
    H H39B 0.1625 0.6133 0.2486 0.063 Uiso calc R 1 . .
    H H39C 0.3505 0.6138 0.1676 0.063 Uiso calc R 1 . .
    C C40 0.3226(6) 0.58947(11) 0.7148(4) 0.0420(10) Uani d . 1 . .
    C C41 0.1861(6) 0.60711(13) 0.8003(4) 0.0465(11) Uani d . 1 . .
    H H41A 0.2385 0.6287 0.8308 0.070 Uiso calc R 1 . .
    H H41B 0.1578 0.5926 0.8750 0.070 Uiso calc R 1 . .
    H H41C 0.0725 0.6116 0.7510 0.070 Uiso calc R 1 . .
    C C42 0.6307(6) 0.52256(11) 0.7942(4) 0.0394(9) Uani d . 1 . .
    C C43 0.6705(7) 0.53339(16) 0.9307(5) 0.0610(14) Uani d . 1 . .
    H H43A 0.7818 0.5476 0.9323 0.092 Uiso calc R 1 . .
    H H43B 0.6902 0.5132 0.9850 0.092 Uiso calc R 1 . .
    H H43C 0.5657 0.5465 0.9642 0.092 Uiso calc R 1 . .
    C C44 0.0878(6) 0.43935(10) 0.7811(4) 0.0356(8) Uani d . 1 . .
    C C45 0.1393(7) 0.41400(11) 0.8695(4) 0.0434(10) Uani d . 1 . .
    H H45 0.2650 0.4075 0.8789 0.052 Uiso calc R 1 . .
    C C46 0.0033(7) 0.39862(11) 0.9431(4) 0.0446(11) Uani d . 1 . .
    H H46 0.0371 0.3812 1.0027 0.053 Uiso calc R 1 . .
    C C47 -0.1812(7) 0.40791(12) 0.9324(4) 0.0449(11) Uani d . 1 . .
    C C48 -0.2288(6) 0.43279(11) 0.8400(4) 0.0419(10) Uani d . 1 . .
    H H48 -0.3546 0.4392 0.8299 0.050 Uiso calc R 1 . .
    C C49 -0.0941(6) 0.44838(11) 0.7624(4) 0.0393(9) Uani d . 1 . .
    H H49 -0.1276 0.4647 0.6985 0.047 Uiso calc R 1 . .
    C C50 -0.3288(8) 0.39263(13) 1.0094(4) 0.0514(12) Uani d . 1 . .
    H H50 -0.4492 0.4017 0.9962 0.062 Uiso calc R 1 . .
    C C51 -0.3144(8) 0.36731(13) 1.0965(4) 0.0542(13) Uani d . 1 . .
    H H51 -0.1964 0.3581 1.1169 0.065 Uiso calc R 1 . .
    C C52 -0.4804(9) 0.35371(15) 1.1606(5) 0.0604(15) Uani d . 1 . .
    C C53 -0.4584(9) 0.32656(13) 1.2633(4) 0.0571(14) Uani d . 1 . .
    C C54 -0.2858(9) 0.31860(14) 1.3170(5) 0.0609(15) Uani d . 1 . .
    H H54 -0.1778 0.3294 1.2849 0.073 Uiso calc R 1 . .
    C C55 -0.2715(10) 0.29441(16) 1.4192(6) 0.078(2) Uani d . 1 . .
    H H55 -0.1559 0.2891 1.4584 0.094 Uiso calc R 1 . .
    C C56 -0.4352(10) 0.27874(13) 1.4595(5) 0.0642(17) Uani d . 1 . .
    C C57 -0.6005(10) 0.28634(16) 1.4068(5) 0.0691(17) Uani d . 1 . .
    H H57 -0.7080 0.2750 1.4368 0.083 Uiso calc R 1 . .
    C C58 -0.6159(9) 0.31037(17) 1.3100(5) 0.0726(18) Uani d . 1 . .
    H H58 -0.7339 0.3159 1.2750 0.087 Uiso calc R 1 . .
loop_
    _atom_site_aniso_label
    _atom_site_aniso_U_11
    _atom_site_aniso_U_22
    _atom_site_aniso_U_33
    _atom_site_aniso_U_12
    _atom_site_aniso_U_13
    _atom_site_aniso_U_23
    Cl1 0.1132(12) 0.0597(9) 0.0879(10) -0.0278(9) -0.0615(10) 0.0396(8)
    O1 0.0384(14) 0.0309(14) 0.0301(12) 0.0033(12) 0.0032(11) 0.0014(11)
    O2 0.0488(17) 0.0437(18) 0.0304(13) -0.0014(14) 0.0054(12) -0.0050(12)
    O3 0.081(3) 0.059(2) 0.0346(15) 0.007(2) 0.0053(16) 0.0065(16)
    O4 0.0344(13) 0.0341(15) 0.0289(12) -0.0017(12) -0.0007(11) 0.0060(11)
    O5 0.073(2) 0.064(2) 0.066(2) -0.024(2) -0.0376(19) 0.0269(19)
    O6 0.0304(13) 0.0330(15) 0.0286(12) -0.0033(11) -0.0024(10) -0.0047(10)
    O7 0.0412(17) 0.056(2) 0.0426(15) 0.0091(15) 0.0042(14) -0.0118(15)
    O8 0.0322(13) 0.0378(16) 0.0280(12) -0.0002(12) 0.0001(11) 0.0035(11)
    O9 0.0278(14) 0.0521(19) 0.0562(18) -0.0024(13) -0.0023(13) 0.0171(15)
    O10 0.0437(15) 0.0267(14) 0.0379(14) -0.0021(12) -0.0011(12) 0.0022(11)
    O11 0.102(4) 0.105(4) 0.076(3) 0.048(3) 0.020(3) 0.044(3)
    C1 0.0361(19) 0.036(2) 0.0256(16) 0.0059(17) -0.0016(15) 0.0052(15)
    C2 0.0283(17) 0.035(2) 0.0257(15) -0.0012(15) -0.0005(14) 0.0038(15)
    C3 0.0343(19) 0.031(2) 0.0243(15) -0.0041(16) -0.0044(14) 0.0014(14)
    C4 0.0310(18) 0.032(2) 0.0264(16) -0.0044(15) -0.0002(14) 0.0020(14)
    C5 0.0366(19) 0.0256(18) 0.0289(16) -0.0001(16) 0.0015(15) 0.0035(14)
    C6 0.035(2) 0.043(2) 0.0335(18) -0.0012(18) 0.0018(16) 0.0008(17)
    C7 0.039(2) 0.059(3) 0.0311(19) 0.005(2) 0.0061(17) -0.0018(19)
    C8 0.065(3) 0.098(5) 0.037(2) -0.020(3) 0.009(2) -0.007(3)
    C9 0.041(2) 0.040(2) 0.0370(19) 0.0045(18) -0.0048(18) 0.0115(18)
    C10 0.046(2) 0.036(2) 0.040(2) -0.0033(19) 0.0032(18) 0.0129(18)
    C11 0.052(2) 0.028(2) 0.0293(17) -0.0035(18) 0.0013(17) -0.0008(15)
    C12 0.055(3) 0.051(3) 0.035(2) -0.011(2) -0.0038(19) -0.0076(19)
    C13 0.034(2) 0.035(2) 0.045(2) 0.0003(17) 0.0016(18) 0.0110(18)
    C14 0.058(3) 0.046(3) 0.050(2) 0.007(2) 0.022(2) 0.005(2)
    C15 0.050(2) 0.027(2) 0.0315(18) 0.0056(18) -0.0008(17) 0.0050(15)
    C16 0.056(3) 0.033(2) 0.038(2) 0.001(2) 0.0101(19) 0.0044(17)
    C17 0.083(4) 0.031(2) 0.044(2) 0.011(2) 0.014(2) 0.0134(19)
    C18 0.071(3) 0.034(2) 0.037(2) 0.019(2) 0.004(2) 0.0076(18)
    C19 0.056(3) 0.037(2) 0.039(2) 0.014(2) -0.001(2) 0.0048(18)
    C20 0.048(2) 0.037(2) 0.0338(19) -0.0006(19) 0.0047(18) 0.0053(17)
    C21 0.080(4) 0.053(3) 0.040(2) 0.031(3) 0.002(2) 0.006(2)
    C22 0.097(4) 0.047(3) 0.034(2) 0.034(3) 0.006(2) 0.0054(19)
    C23 0.100(5) 0.057(4) 0.042(2) 0.032(3) 0.003(3) 0.010(2)
    C24 0.104(5) 0.039(3) 0.030(2) 0.024(3) -0.008(2) -0.0048(19)
    C25 0.106(5) 0.090(5) 0.042(3) 0.058(4) 0.011(3) 0.017(3)
    C26 0.116(5) 0.056(3) 0.037(2) 0.040(4) 0.003(3) 0.007(2)
    C27 0.118(5) 0.035(3) 0.043(2) 0.001(3) -0.048(3) 0.000(2)
    C28 0.109(5) 0.043(3) 0.088(4) -0.025(3) -0.058(4) 0.027(3)
    C29 0.097(4) 0.034(3) 0.063(3) -0.003(3) -0.040(3) 0.013(2)
    Cl2 0.1117(13) 0.0730(10) 0.0952(11) 0.0367(10) 0.0665(10) 0.0504(9)
    O12 0.0432(15) 0.0285(14) 0.0280(12) -0.0027(12) -0.0013(11) -0.0005(11)
    O13 0.0479(16) 0.0391(17) 0.0278(12) 0.0071(13) -0.0025(12) -0.0065(11)
    O14 0.065(2) 0.056(2) 0.0382(16) -0.0074(18) -0.0110(15) 0.0066(15)
    O15 0.0353(13) 0.0315(15) 0.0284(12) 0.0013(12) 0.0056(11) 0.0032(11)
    O16 0.0458(17) 0.054(2) 0.0513(18) 0.0085(16) 0.0210(15) 0.0106(16)
    O17 0.0340(13) 0.0320(15) 0.0307(12) -0.0031(12) 0.0074(11) -0.0064(11)
    O18 0.071(3) 0.095(4) 0.140(4) -0.051(3) 0.065(3) -0.078(3)
    O19 0.0353(13) 0.0428(17) 0.0278(12) -0.0020(12) -0.0020(11) 0.0040(12)
    O20 0.0334(15) 0.055(2) 0.0546(18) 0.0000(14) 0.0025(14) 0.0123(16)
    O21 0.0443(16) 0.0315(15) 0.0363(14) -0.0001(13) 0.0021(12) 0.0041(12)
    O22 0.081(3) 0.105(4) 0.070(3) -0.039(3) -0.014(2) 0.035(3)
    C30 0.0300(18) 0.034(2) 0.0278(16) 0.0022(16) 0.0005(14) -0.0003(15)
    C31 0.039(2) 0.031(2) 0.0266(16) 0.0005(16) -0.0004(15) 0.0049(15)
    C32 0.0316(17) 0.0279(19) 0.0259(15) 0.0009(15) 0.0035(14) -0.0023(14)
    C33 0.039(2) 0.035(2) 0.0252(16) -0.0029(17) -0.0026(15) 0.0026(15)
    C34 0.040(2) 0.029(2) 0.0269(16) 0.0026(16) 0.0004(15) 0.0007(14)
    C35 0.0347(19) 0.040(2) 0.0278(16) -0.0048(17) 0.0029(15) -0.0062(16)
    C36 0.039(2) 0.055(3) 0.0303(18) 0.000(2) -0.0059(17) -0.0022(19)
    C37 0.055(3) 0.101(5) 0.034(2) 0.011(3) -0.001(2) -0.022(3)
    C38 0.0317(19) 0.039(2) 0.0315(18) -0.0054(17) 0.0034(16) 0.0036(16)
    C39 0.042(2) 0.044(3) 0.041(2) 0.000(2) 0.0055(18) 0.0118(19)
    C40 0.042(2) 0.038(2) 0.047(2) -0.0038(19) 0.0080(19) -0.0136(19)
    C41 0.039(2) 0.050(3) 0.051(2) 0.004(2) -0.001(2) -0.019(2)
    C42 0.037(2) 0.036(2) 0.045(2) 0.0028(18) -0.0136(18) 0.0097(18)
    C43 0.057(3) 0.080(4) 0.046(2) -0.013(3) -0.019(2) 0.010(3)
    C44 0.050(2) 0.0239(19) 0.0325(17) -0.0057(18) -0.0028(17) -0.0028(15)
    C45 0.055(3) 0.033(2) 0.041(2) -0.005(2) -0.012(2) 0.0057(17)
    C46 0.065(3) 0.033(2) 0.0353(19) -0.009(2) -0.009(2) 0.0085(17)
    C47 0.062(3) 0.038(2) 0.035(2) -0.019(2) -0.007(2) 0.0065(17)
    C48 0.048(2) 0.035(2) 0.042(2) -0.009(2) -0.0052(19) 0.0081(18)
    C49 0.055(2) 0.037(2) 0.0264(17) -0.0087(19) -0.0063(17) 0.0057(16)
    C50 0.067(3) 0.046(3) 0.040(2) -0.024(2) -0.006(2) 0.008(2)
    C51 0.087(4) 0.042(3) 0.033(2) -0.025(3) -0.002(2) 0.0037(19)
    C52 0.078(4) 0.064(4) 0.039(2) -0.030(3) -0.007(2) 0.010(2)
    C53 0.096(4) 0.046(3) 0.029(2) -0.026(3) -0.001(2) -0.0036(19)
    C54 0.080(4) 0.043(3) 0.059(3) 0.008(3) 0.029(3) 0.017(2)
    C55 0.099(5) 0.061(4) 0.075(4) 0.031(3) 0.049(3) 0.035(3)
    C56 0.107(5) 0.031(3) 0.055(3) 0.007(3) 0.044(3) 0.010(2)
    C57 0.096(5) 0.066(4) 0.045(3) -0.036(4) 0.002(3) 0.014(3)
    C58 0.094(4) 0.080(4) 0.044(3) -0.046(4) -0.005(3) 0.015(3)
_geom_special_details
;
All e.s.d.'s (except the e.s.d. in the dihedral angle between two l.s. planes)
are estimated using the full covariance matrix. The cell e.s.d.'s are taken
into account individually in the estimation of e.s.d.'s in distances, angles
and torsion angles; correlations between e.s.d.'s in cell parameters are only
used when they are defined by crystal symmetry. An approximate (isotropic)
treatment of cell e.s.d.'s is used for estimating e.s.d.'s involving l.s.
planes.
;
loop_
    _geom_bond_atom_site_label_1
    _geom_bond_atom_site_label_2
    _geom_bond_site_symmetry_2
    _geom_bond_distance
    _geom_bond_publ_flag
    Cl1 C27 . 1.753(5) ?
    O1 C5 . 1.415(4) ?
    O1 C1 . 1.443(5) ?
    O2 C7 . 1.336(5) ?
    O2 C6 . 1.430(5) ?
    O3 C7 . 1.219(6) ?
    O4 C9 . 1.367(4) ?
    O4 C2 . 1.448(5) ?
    O5 C9 . 1.208(5) ?
    O6 C11 . 1.363(5) ?
    O6 C3 . 1.441(4) ?
    O7 C11 . 1.203(5) ?
    O8 C13 . 1.373(5) ?
    O8 C4 . 1.439(4) ?
    O9 C13 . 1.208(5) ?
    O10 C15 . 1.393(5) ?
    O10 C5 . 1.416(5) ?
    O11 C23 . 1.234(8) ?
    C1 C2 . 1.509(5) ?
    C1 C6 . 1.516(5) ?
    C1 H1 . 1.0000 ?
    C2 C3 . 1.521(5) ?
    C2 H2 . 1.0000 ?
    C3 C4 . 1.524(5) ?
    C3 H3 . 1.0000 ?
    C4 C5 . 1.527(5) ?
    C4 H4 . 1.0000 ?
    C5 H5 . 1.0000 ?
    C6 H6A . 0.9900 ?
    C6 H6B . 0.9900 ?
    C7 C8 . 1.468(7) ?
    C8 H8A . 0.9800 ?
    C8 H8B . 0.9800 ?
    C8 H8C . 0.9800 ?
    C9 C10 . 1.465(6) ?
    C10 H10A . 0.9800 ?
    C10 H10B . 0.9800 ?
    C10 H10C . 0.9800 ?
    C11 C12 . 1.487(5) ?
    C12 H12A . 0.9800 ?
    C12 H12B . 0.9800 ?
    C12 H12C . 0.9800 ?
    C13 C14 . 1.485(6) ?
    C14 H14A . 0.9800 ?
    C14 H14B . 0.9800 ?
    C14 H14C . 0.9800 ?
    C15 C16 . 1.382(6) ?
    C15 C20 . 1.389(6) ?
    C16 C17 . 1.390(7) ?
    C16 H16 . 0.9500 ?
    C17 C18 . 1.376(7) ?
    C17 H17 . 0.9500 ?
    C18 C19 . 1.388(6) ?
    C18 C21 . 1.470(6) ?
    C19 C20 . 1.388(6) ?
    C19 H19 . 0.9500 ?
    C20 H20 . 0.9500 ?
    C21 C22 . 1.321(7) ?
    C21 H21 . 0.9500 ?
    C22 C23 . 1.484(8) ?
    C22 H22 . 0.9500 ?
    C23 C24 . 1.506(7) ?
    C24 C29 . 1.374(9) ?
    C24 C25 . 1.375(7) ?
    C25 C26 . 1.380(7) ?
    C25 H25 . 0.9500 ?
    C26 C27 . 1.351(9) ?
    C26 H26 . 0.9500 ?
    C27 C28 . 1.396(8) ?
    C28 C29 . 1.415(7) ?
    C28 H28 . 0.9500 ?
    C29 H29 . 0.9500 ?
    Cl2 C56 . 1.743(5) ?
    O12 C34 . 1.423(4) ?
    O12 C30 . 1.431(5) ?
    O13 C36 . 1.348(5) ?
    O13 C35 . 1.438(5) ?
    O14 C36 . 1.211(6) ?
    O15 C38 . 1.367(4) ?
    O15 C31 . 1.441(4) ?
    O16 C38 . 1.199(5) ?
    O17 C40 . 1.342(5) ?
    O17 C32 . 1.452(4) ?
    O18 C40 . 1.164(5) ?
    O19 C42 . 1.373(5) ?
    O19 C33 . 1.440(4) ?
    O20 C42 . 1.201(5) ?
    O21 C44 . 1.396(5) ?
    O21 C34 . 1.397(4) ?
    O22 C52 . 1.232(7) ?
    C30 C35 . 1.500(5) ?
    C30 C31 . 1.524(5) ?
    C30 H30 . 1.0000 ?
    C31 C32 . 1.521(5) ?
    C31 H31 . 1.0000 ?
    C32 C33 . 1.523(5) ?
    C32 H32 . 1.0000 ?
    C33 C34 . 1.527(5) ?
    C33 H33 . 1.0000 ?
    C34 H34 . 1.0000 ?
    C35 H35A . 0.9900 ?
    C35 H35B . 0.9900 ?
    C36 C37 . 1.485(6) ?
    C37 H37A . 0.9800 ?
    C37 H37B . 0.9800 ?
    C37 H37C . 0.9800 ?
    C38 C39 . 1.476(6) ?
    C39 H39A . 0.9800 ?
    C39 H39B . 0.9800 ?
    C39 H39C . 0.9800 ?
    C40 C41 . 1.496(6) ?
    C41 H41A . 0.9800 ?
    C41 H41B . 0.9800 ?
    C41 H41C . 0.9800 ?
    C42 C43 . 1.494(6) ?
    C43 H43A . 0.9800 ?
    C43 H43B . 0.9800 ?
    C43 H43C . 0.9800 ?
    C44 C49 . 1.376(6) ?
    C44 C45 . 1.398(5) ?
    C45 C46 . 1.384(6) ?
    C45 H45 . 0.9500 ?
    C46 C47 . 1.388(7) ?
    C46 H46 . 0.9500 ?
    C47 C48 . 1.405(6) ?
    C47 C50 . 1.462(6) ?
    C48 C49 . 1.404(6) ?
    C48 H48 . 0.9500 ?
    C49 H49 . 0.9500 ?
    C50 C51 . 1.342(6) ?
    C50 H50 . 0.9500 ?
    C51 C52 . 1.474(7) ?
    C51 H51 . 0.9500 ?
    C52 C53 . 1.509(7) ?
    C53 C58 . 1.392(7) ?
    C53 C54 . 1.399(8) ?
    C54 C55 . 1.421(7) ?
    C54 H54 . 0.9500 ?
    C55 C56 . 1.400(9) ?
    C55 H55 . 0.9500 ?
    C56 C57 . 1.346(9) ?
    C57 C58 . 1.377(7) ?
    C57 H57 . 0.9500 ?
    C58 H58 . 0.9500 ?
loop_
    _geom_angle_atom_site_label_1
    _geom_angle_atom_site_label_2
    _geom_angle_atom_site_label_3
    _geom_angle_site_symmetry_1
    _geom_angle_site_symmetry_3
    _geom_angle
    _geom_angle_publ_flag
    C5 O1 C1 . . 111.0(3) ?
    C7 O2 C6 . . 118.0(4) ?
    C9 O4 C2 . . 117.7(3) ?
    C11 O6 C3 . . 116.9(3) ?
    C13 O8 C4 . . 116.1(3) ?
    C15 O10 C5 . . 116.3(3) ?
    O1 C1 C2 . . 106.9(3) ?
    O1 C1 C6 . . 107.9(3) ?
    C2 C1 C6 . . 115.0(3) ?
    O1 C1 H1 . . 108.9 ?
    C2 C1 H1 . . 108.9 ?
    C6 C1 H1 . . 108.9 ?
    O4 C2 C1 . . 107.6(3) ?
    O4 C2 C3 . . 109.5(3) ?
    C1 C2 C3 . . 110.4(3) ?
    O4 C2 H2 . . 109.8 ?
    C1 C2 H2 . . 109.8 ?
    C3 C2 H2 . . 109.8 ?
    O6 C3 C2 . . 107.7(3) ?
    O6 C3 C4 . . 107.8(3) ?
    C2 C3 C4 . . 108.1(3) ?
    O6 C3 H3 . . 111.0 ?
    C2 C3 H3 . . 111.0 ?
    C4 C3 H3 . . 111.0 ?
    O8 C4 C3 . . 110.4(3) ?
    O8 C4 C5 . . 105.7(3) ?
    C3 C4 C5 . . 109.9(3) ?
    O8 C4 H4 . . 110.2 ?
    C3 C4 H4 . . 110.2 ?
    C5 C4 H4 . . 110.2 ?
    O1 C5 O10 . . 108.2(3) ?
    O1 C5 C4 . . 109.0(3) ?
    O10 C5 C4 . . 107.5(3) ?
    O1 C5 H5 . . 110.7 ?
    O10 C5 H5 . . 110.7 ?
    C4 C5 H5 . . 110.7 ?
    O2 C6 C1 . . 111.1(3) ?
    O2 C6 H6A . . 109.4 ?
    C1 C6 H6A . . 109.4 ?
    O2 C6 H6B . . 109.4 ?
    C1 C6 H6B . . 109.4 ?
    H6A C6 H6B . . 108.0 ?
    O3 C7 O2 . . 122.5(4) ?
    O3 C7 C8 . . 126.0(4) ?
    O2 C7 C8 . . 111.4(5) ?
    C7 C8 H8A . . 109.5 ?
    C7 C8 H8B . . 109.5 ?
    H8A C8 H8B . . 109.5 ?
    C7 C8 H8C . . 109.5 ?
    H8A C8 H8C . . 109.5 ?
    H8B C8 H8C . . 109.5 ?
    O5 C9 O4 . . 121.9(4) ?
    O5 C9 C10 . . 127.7(4) ?
    O4 C9 C10 . . 110.4(3) ?
    C9 C10 H10A . . 109.5 ?
    C9 C10 H10B . . 109.5 ?
    H10A C10 H10B . . 109.5 ?
    C9 C10 H10C . . 109.5 ?
    H10A C10 H10C . . 109.5 ?
    H10B C10 H10C . . 109.5 ?
    O7 C11 O6 . . 123.4(4) ?
    O7 C11 C12 . . 125.7(4) ?
    O6 C11 C12 . . 110.8(4) ?
    C11 C12 H12A . . 109.5 ?
    C11 C12 H12B . . 109.5 ?
    H12A C12 H12B . . 109.5 ?
    C11 C12 H12C . . 109.5 ?
    H12A C12 H12C . . 109.5 ?
    H12B C12 H12C . . 109.5 ?
    O9 C13 O8 . . 121.1(4) ?
    O9 C13 C14 . . 127.2(4) ?
    O8 C13 C14 . . 111.7(3) ?
    C13 C14 H14A . . 109.5 ?
    C13 C14 H14B . . 109.5 ?
    H14A C14 H14B . . 109.5 ?
    C13 C14 H14C . . 109.5 ?
    H14A C14 H14C . . 109.5 ?
    H14B C14 H14C . . 109.5 ?
    C16 C15 C20 . . 121.4(4) ?
    C16 C15 O10 . . 115.8(4) ?
    C20 C15 O10 . . 122.8(4) ?
    C15 C16 C17 . . 118.8(5) ?
    C15 C16 H16 . . 120.6 ?
    C17 C16 H16 . . 120.6 ?
    C18 C17 C16 . . 121.4(4) ?
    C18 C17 H17 . . 119.3 ?
    C16 C17 H17 . . 119.3 ?
    C17 C18 C19 . . 118.5(4) ?
    C17 C18 C21 . . 123.5(4) ?
    C19 C18 C21 . . 118.0(5) ?
    C18 C19 C20 . . 121.9(5) ?
    C18 C19 H19 . . 119.1 ?
    C20 C19 H19 . . 119.1 ?
    C19 C20 C15 . . 117.9(4) ?
    C19 C20 H20 . . 121.0 ?
    C15 C20 H20 . . 121.0 ?
    C22 C21 C18 . . 127.7(6) ?
    C22 C21 H21 . . 116.1 ?
    C18 C21 H21 . . 116.1 ?
    C21 C22 C23 . . 120.4(6) ?
    C21 C22 H22 . . 119.8 ?
    C23 C22 H22 . . 119.8 ?
    O11 C23 C22 . . 121.7(5) ?
    O11 C23 C24 . . 118.9(5) ?
    C22 C23 C24 . . 119.4(6) ?
    C29 C24 C25 . . 118.8(5) ?
    C29 C24 C23 . . 122.4(5) ?
    C25 C24 C23 . . 118.8(6) ?
    C24 C25 C26 . . 122.1(7) ?
    C24 C25 H25 . . 119.0 ?
    C26 C25 H25 . . 119.0 ?
    C27 C26 C25 . . 118.3(6) ?
    C27 C26 H26 . . 120.8 ?
    C25 C26 H26 . . 120.8 ?
    C26 C27 C28 . . 123.0(5) ?
    C26 C27 Cl1 . . 119.7(4) ?
    C28 C27 Cl1 . . 117.2(5) ?
    C27 C28 C29 . . 116.7(7) ?
    C27 C28 H28 . . 121.7 ?
    C29 C28 H28 . . 121.7 ?
    C24 C29 C28 . . 121.0(5) ?
    C24 C29 H29 . . 119.5 ?
    C28 C29 H29 . . 119.5 ?
    C34 O12 C30 . . 112.1(3) ?
    C36 O13 C35 . . 117.6(3) ?
    C38 O15 C31 . . 116.4(3) ?
    C40 O17 C32 . . 118.4(3) ?
    C42 O19 C33 . . 116.0(3) ?
    C44 O21 C34 . . 116.8(3) ?
    O12 C30 C35 . . 109.0(3) ?
    O12 C30 C31 . . 106.5(3) ?
    C35 C30 C31 . . 114.9(3) ?
    O12 C30 H30 . . 108.8 ?
    C35 C30 H30 . . 108.8 ?
    C31 C30 H30 . . 108.8 ?
    O15 C31 C32 . . 109.0(3) ?
    O15 C31 C30 . . 109.6(3) ?
    C32 C31 C30 . . 109.4(3) ?
    O15 C31 H31 . . 109.6 ?
    C32 C31 H31 . . 109.6 ?
    C30 C31 H31 . . 109.6 ?
    O17 C32 C31 . . 106.7(3) ?
    O17 C32 C33 . . 107.3(3) ?
    C31 C32 C33 . . 109.8(3) ?
    O17 C32 H32 . . 111.0 ?
    C31 C32 H32 . . 111.0 ?
    C33 C32 H32 . . 111.0 ?
    O19 C33 C32 . . 109.5(3) ?
    O19 C33 C34 . . 105.9(3) ?
    C32 C33 C34 . . 110.2(3) ?
    O19 C33 H33 . . 110.4 ?
    C32 C33 H33 . . 110.4 ?
    C34 C33 H33 . . 110.4 ?
    O21 C34 O12 . . 107.8(3) ?
    O21 C34 C33 . . 107.8(3) ?
    O12 C34 C33 . . 109.7(3) ?
    O21 C34 H34 . . 110.5 ?
    O12 C34 H34 . . 110.5 ?
    C33 C34 H34 . . 110.5 ?
    O13 C35 C30 . . 111.6(3) ?
    O13 C35 H35A . . 109.3 ?
    C30 C35 H35A . . 109.3 ?
    O13 C35 H35B . . 109.3 ?
    C30 C35 H35B . . 109.3 ?
    H35A C35 H35B . . 108.0 ?
    O14 C36 O13 . . 124.1(4) ?
    O14 C36 C37 . . 124.4(4) ?
    O13 C36 C37 . . 111.4(4) ?
    C36 C37 H37A . . 109.5 ?
    C36 C37 H37B . . 109.5 ?
    H37A C37 H37B . . 109.5 ?
    C36 C37 H37C . . 109.5 ?
    H37A C37 H37C . . 109.5 ?
    H37B C37 H37C . . 109.5 ?
    O16 C38 O15 . . 122.4(4) ?
    O16 C38 C39 . . 127.0(4) ?
    O15 C38 C39 . . 110.6(3) ?
    C38 C39 H39A . . 109.5 ?
    C38 C39 H39B . . 109.5 ?
    H39A C39 H39B . . 109.5 ?
    C38 C39 H39C . . 109.5 ?
    H39A C39 H39C . . 109.5 ?
    H39B C39 H39C . . 109.5 ?
    O18 C40 O17 . . 122.9(4) ?
    O18 C40 C41 . . 127.1(4) ?
    O17 C40 C41 . . 110.0(4) ?
    C40 C41 H41A . . 109.5 ?
    C40 C41 H41B . . 109.5 ?
    H41A C41 H41B . . 109.5 ?
    C40 C41 H41C . . 109.5 ?
    H41A C41 H41C . . 109.5 ?
    H41B C41 H41C . . 109.5 ?
    O20 C42 O19 . . 122.6(4) ?
    O20 C42 C43 . . 127.2(4) ?
    O19 C42 C43 . . 110.2(4) ?
    C42 C43 H43A . . 109.5 ?
    C42 C43 H43B . . 109.5 ?
    H43A C43 H43B . . 109.5 ?
    C42 C43 H43C . . 109.5 ?
    H43A C43 H43C . . 109.5 ?
    H43B C43 H43C . . 109.5 ?
    C49 C44 O21 . . 122.4(4) ?
    C49 C44 C45 . . 121.8(4) ?
    O21 C44 C45 . . 115.8(4) ?
    C46 C45 C44 . . 118.6(4) ?
    C46 C45 H45 . . 120.7 ?
    C44 C45 H45 . . 120.7 ?
    C45 C46 C47 . . 121.9(4) ?
    C45 C46 H46 . . 119.1 ?
    C47 C46 H46 . . 119.1 ?
    C46 C47 C48 . . 118.0(4) ?
    C46 C47 C50 . . 123.7(4) ?
    C48 C47 C50 . . 118.3(5) ?
    C49 C48 C47 . . 121.3(4) ?
    C49 C48 H48 . . 119.4 ?
    C47 C48 H48 . . 119.4 ?
    C44 C49 C48 . . 118.3(4) ?
    C44 C49 H49 . . 120.8 ?
    C48 C49 H49 . . 120.8 ?
    C51 C50 C47 . . 127.7(5) ?
    C51 C50 H50 . . 116.2 ?
    C47 C50 H50 . . 116.2 ?
    C50 C51 C52 . . 120.4(5) ?
    C50 C51 H51 . . 119.8 ?
    C52 C51 H51 . . 119.8 ?
    O22 C52 C51 . . 121.7(5) ?
    O22 C52 C53 . . 119.2(5) ?
    C51 C52 C53 . . 119.1(5) ?
    C58 C53 C54 . . 119.5(5) ?
    C58 C53 C52 . . 118.7(6) ?
    C54 C53 C52 . . 121.7(5) ?
    C53 C54 C55 . . 120.3(5) ?
    C53 C54 H54 . . 119.9 ?
    C55 C54 H54 . . 119.9 ?
    C56 C55 C54 . . 117.0(6) ?
    C56 C55 H55 . . 121.5 ?
    C54 C55 H55 . . 121.5 ?
    C57 C56 C55 . . 122.4(5) ?
    C57 C56 Cl2 . . 120.2(5) ?
    C55 C56 Cl2 . . 117.4(5) ?
    C56 C57 C58 . . 120.9(6) ?
    C56 C57 H57 . . 119.6 ?
    C58 C57 H57 . . 119.6 ?
    C57 C58 C53 . . 119.9(6) ?
    C57 C58 H58 . . 120.1 ?
    C53 C58 H58 . . 120.1 ?
loop_
    _geom_torsion_atom_site_label_1
    _geom_torsion_atom_site_label_2
    _geom_torsion_atom_site_label_3
    _geom_torsion_atom_site_label_4
    _geom_torsion_site_symmetry_1
    _geom_torsion_site_symmetry_2
    _geom_torsion_site_symmetry_3
    _geom_torsion_site_symmetry_4
    _geom_torsion
    _geom_torsion_publ_flag
    C5 O1 C1 C2 . . . . 66.7(3) ?
    C5 O1 C1 C6 . . . . -169.0(3) ?
    C9 O4 C2 C1 . . . . -133.4(3) ?
    C9 O4 C2 C3 . . . . 106.6(4) ?
    O1 C1 C2 O4 . . . . 178.9(3) ?
    C6 C1 C2 O4 . . . . 59.1(4) ?
    O1 C1 C2 C3 . . . . -61.6(4) ?
    C6 C1 C2 C3 . . . . 178.5(3) ?
    C11 O6 C3 C2 . . . . -148.9(3) ?
    C11 O6 C3 C4 . . . . 94.7(4) ?
    O4 C2 C3 O6 . . . . 58.6(4) ?
    C1 C2 C3 O6 . . . . -59.7(4) ?
    O4 C2 C3 C4 . . . . 174.8(3) ?
    C1 C2 C3 C4 . . . . 56.5(4) ?
    C13 O8 C4 C3 . . . . -77.2(4) ?
    C13 O8 C4 C5 . . . . 163.9(3) ?
    O6 C3 C4 O8 . . . . -53.8(4) ?
    C2 C3 C4 O8 . . . . -170.0(3) ?
    O6 C3 C4 C5 . . . . 62.4(4) ?
    C2 C3 C4 C5 . . . . -53.7(4) ?
    C1 O1 C5 O10 . . . . 178.0(3) ?
    C1 O1 C5 C4 . . . . -65.5(4) ?
    C15 O10 C5 O1 . . . . -88.4(4) ?
    C15 O10 C5 C4 . . . . 154.1(3) ?
    O8 C4 C5 O1 . . . . 177.4(3) ?
    C3 C4 C5 O1 . . . . 58.3(4) ?
    O8 C4 C5 O10 . . . . -65.5(4) ?
    C3 C4 C5 O10 . . . . 175.4(3) ?
    C7 O2 C6 C1 . . . . -119.7(4) ?
    O1 C1 C6 O2 . . . . -62.2(4) ?
    C2 C1 C6 O2 . . . . 57.0(5) ?
    C6 O2 C7 O3 . . . . 3.6(6) ?
    C6 O2 C7 C8 . . . . -174.2(4) ?
    C2 O4 C9 O5 . . . . -1.5(6) ?
    C2 O4 C9 C10 . . . . 177.4(3) ?
    C3 O6 C11 O7 . . . . 4.0(6) ?
    C3 O6 C11 C12 . . . . -173.8(3) ?
    C4 O8 C13 O9 . . . . -2.7(6) ?
    C4 O8 C13 C14 . . . . 177.2(3) ?
    C5 O10 C15 C16 . . . . -151.4(4) ?
    C5 O10 C15 C20 . . . . 28.1(5) ?
    C20 C15 C16 C17 . . . . -3.2(7) ?
    O10 C15 C16 C17 . . . . 176.3(4) ?
    C15 C16 C17 C18 . . . . 0.4(7) ?
    C16 C17 C18 C19 . . . . 2.1(7) ?
    C16 C17 C18 C21 . . . . 178.3(5) ?
    C17 C18 C19 C20 . . . . -1.9(7) ?
    C21 C18 C19 C20 . . . . -178.2(4) ?
    C18 C19 C20 C15 . . . . -0.8(7) ?
    C16 C15 C20 C19 . . . . 3.4(6) ?
    O10 C15 C20 C19 . . . . -176.1(4) ?
    C17 C18 C21 C22 . . . . -2.4(8) ?
    C19 C18 C21 C22 . . . . 173.8(5) ?
    C18 C21 C22 C23 . . . . -178.9(5) ?
    C21 C22 C23 O11 . . . . 4.5(9) ?
    C21 C22 C23 C24 . . . . -176.6(5) ?
    O11 C23 C24 C29 . . . . -171.2(6) ?
    C22 C23 C24 C29 . . . . 9.9(8) ?
    O11 C23 C24 C25 . . . . 7.6(8) ?
    C22 C23 C24 C25 . . . . -171.3(5) ?
    C29 C24 C25 C26 . . . . 1.3(9) ?
    C23 C24 C25 C26 . . . . -177.6(5) ?
    C24 C25 C26 C27 . . . . -0.1(9) ?
    C25 C26 C27 C28 . . . . 0.6(9) ?
    C25 C26 C27 Cl1 . . . . 177.5(4) ?
    C26 C27 C28 C29 . . . . -2.2(8) ?
    Cl1 C27 C28 C29 . . . . -179.1(4) ?
    C25 C24 C29 C28 . . . . -2.9(8) ?
    C23 C24 C29 C28 . . . . 175.9(5) ?
    C27 C28 C29 C24 . . . . 3.3(8) ?
    C34 O12 C30 C35 . . . . -168.3(3) ?
    C34 O12 C30 C31 . . . . 67.3(4) ?
    C38 O15 C31 C32 . . . . 95.5(4) ?
    C38 O15 C31 C30 . . . . -144.8(3) ?
    O12 C30 C31 O15 . . . . 178.5(3) ?
    C35 C30 C31 O15 . . . . 57.8(4) ?
    O12 C30 C31 C32 . . . . -62.0(4) ?
    C35 C30 C31 C32 . . . . 177.2(3) ?
    C40 O17 C32 C31 . . . . -127.7(4) ?
    C40 O17 C32 C33 . . . . 114.7(4) ?
    O15 C31 C32 O17 . . . . 60.0(4) ?
    C30 C31 C32 O17 . . . . -59.9(4) ?
    O15 C31 C32 C33 . . . . 175.9(3) ?
    C30 C31 C32 C33 . . . . 56.1(4) ?
    C42 O19 C33 C32 . . . . -71.9(4) ?
    C42 O19 C33 C34 . . . . 169.3(3) ?
    O17 C32 C33 O19 . . . . -52.2(4) ?
    C31 C32 C33 O19 . . . . -167.8(3) ?
    O17 C32 C33 C34 . . . . 64.0(4) ?
    C31 C32 C33 C34 . . . . -51.6(4) ?
    C44 O21 C34 O12 . . . . -85.7(4) ?
    C44 O21 C34 C33 . . . . 156.0(3) ?
    C30 O12 C34 O21 . . . . 178.8(3) ?
    C30 O12 C34 C33 . . . . -64.1(4) ?
    O19 C33 C34 O21 . . . . -70.0(4) ?
    C32 C33 C34 O21 . . . . 171.6(3) ?
    O19 C33 C34 O12 . . . . 172.8(3) ?
    C32 C33 C34 O12 . . . . 54.4(4) ?
    C36 O13 C35 C30 . . . . -115.0(4) ?
    O12 C30 C35 O13 . . . . -66.4(4) ?
    C31 C30 C35 O13 . . . . 52.9(5) ?
    C35 O13 C36 O14 . . . . 5.4(6) ?
    C35 O13 C36 C37 . . . . -172.4(4) ?
    C31 O15 C38 O16 . . . . -0.2(5) ?
    C31 O15 C38 C39 . . . . -177.7(3) ?
    C32 O17 C40 O18 . . . . -0.3(7) ?
    C32 O17 C40 C41 . . . . -177.5(3) ?
    C33 O19 C42 O20 . . . . -6.4(6) ?
    C33 O19 C42 C43 . . . . 170.7(4) ?
    C34 O21 C44 C49 . . . . 23.5(5) ?
    C34 O21 C44 C45 . . . . -155.7(3) ?
    C49 C44 C45 C46 . . . . -2.4(6) ?
    O21 C44 C45 C46 . . . . 176.8(3) ?
    C44 C45 C46 C47 . . . . -0.7(7) ?
    C45 C46 C47 C48 . . . . 2.5(7) ?
    C45 C46 C47 C50 . . . . -179.2(4) ?
    C46 C47 C48 C49 . . . . -1.2(6) ?
    C50 C47 C48 C49 . . . . -179.7(4) ?
    O21 C44 C49 C48 . . . . -175.6(4) ?
    C45 C44 C49 C48 . . . . 3.5(6) ?
    C47 C48 C49 C44 . . . . -1.7(6) ?
    C46 C47 C50 C51 . . . . -2.5(8) ?
    C48 C47 C50 C51 . . . . 175.9(5) ?
    C47 C50 C51 C52 . . . . -176.7(4) ?
    C50 C51 C52 O22 . . . . 4.8(8) ?
    C50 C51 C52 C53 . . . . -176.7(4) ?
    O22 C52 C53 C58 . . . . 7.6(8) ?
    C51 C52 C53 C58 . . . . -170.9(5) ?
    O22 C52 C53 C54 . . . . -169.1(6) ?
    C51 C52 C53 C54 . . . . 12.4(7) ?
    C58 C53 C54 C55 . . . . -0.6(8) ?
    C52 C53 C54 C55 . . . . 176.1(5) ?
    C53 C54 C55 C56 . . . . 1.7(9) ?
    C54 C55 C56 C57 . . . . -1.2(9) ?
    C54 C55 C56 Cl2 . . . . -179.4(4) ?
    C55 C56 C57 C58 . . . . -0.4(10) ?
    Cl2 C56 C57 C58 . . . . 177.7(5) ?
    C56 C57 C58 C53 . . . . 1.5(9) ?
    C54 C53 C58 C57 . . . . -1.0(9) ?
    C52 C53 C58 C57 . . . . -177.8(5) ?
loop_
    _geom_hbond_atom_site_label_D
    _geom_hbond_atom_site_label_H
    _geom_hbond_atom_site_label_A
    _geom_hbond_site_symmetry_A
    _geom_hbond_distance_DH
    _geom_hbond_distance_HA
    _geom_hbond_distance_DA
    _geom_hbond_angle_DHA
    C1 H1 O9 1_455 1.00 2.38 3.185(5) 137
    C20 H20 O1 . 0.95 2.54 3.111(5) 118
    C20 H20 O9 1_455 0.95 2.54 3.271(5) 134
    C30 H30 O20 1_455 1.00 2.51 3.316(5) 138
    C32 H32 O20 . 1.00 2.53 3.031(5) 111
    C49 H49 O12 . 0.95 2.50 3.065(5) 119
    C49 H49 O20 1_455 0.95 2.53 3.271(6) 135
