# Supplementary material for: (E)-1-(4-Chloro­phen­yl)-3-[4-(2,3,4,6-tetra-O-acetyl-β-d-allopyranos­yloxy)phen­yl]prop-2-en-1-one
Source: Acta Crystallogr Sect E Struct Rep Online. 2010 Jan 9;66(Pt 2):o310. doi: 10.1107/S1600536809055652 (PMC2979931; doi:10.1107/S1600536809055652)
Supplement: Supplementary file 2 [file e-66-0o310-Isup2.hkl]

# 
# h,k,l, Fc-squared, Fo-squared, sigma(Fo-squared) and status flag 
# 
data_I
_shelx_title ' r91114i in P2(1)' 
_shelx_refln_list_code          4 
_shelx_F_calc_maximum      190.28 
_exptl_crystal_F_000      1232.00 
_reflns_d_resolution_high  0.7603 
 
loop_ 
 _symmetry_equiv_pos_as_xyz 
 'x, y, z' 
 '-x, y+1/2, -z' 
 
_cell_length_a     7.2387 
_cell_length_b    39.2386 
_cell_length_c    10.2971 
_cell_angle_alpha  90.000 
_cell_angle_beta   90.255 
_cell_angle_gamma  90.000 
 
_shelx_F_squared_multiplier     1.000 
 
loop_ 
 _refln_index_h 
 _refln_index_k 
 _refln_index_l 
 _refln_F_squared_calc 
 _refln_F_squared_meas 
 _refln_F_squared_sigma 
 _refln_observed_status 
   4 -46   0       20.59       30.77     13.30 o 
   3 -45   0       46.63       58.86     24.96 o 
   4 -45   0        8.12        0.84      6.83 o 
   3 -44   0       56.84       43.46     20.50 o 
   4 -44   0      131.32       98.36     25.53 o 
   3 -43   0        1.31        7.23      4.79 o 
   4 -43   0        1.72       12.13      8.57 o 
   5 -43   0        6.06       15.84      9.66 o 
   3 -42   0       27.91       16.82      9.92 o 
   4 -42   0        3.70       24.70     16.93 o 
   5 -42   0       15.95       13.91      9.44 o 
   1 -41   0       44.10       44.40     19.40 o 
   3 -41   0      171.39      227.74     40.45 o 
   4 -41   0       36.67       19.69     11.15 o 
   5 -41   0        6.03       28.44     15.65 o 
   1 -40   0        4.30       33.42     14.71 o 
   2 -40   0      157.41      203.75     39.18 o 
   3 -40   0      155.69      110.22     35.58 o 
   4 -40   0       17.33       49.00     18.78 o 
   5 -40   0        4.06       14.24     10.46 o 
   6 -40   0       32.95       17.40     11.77 o 
   1 -39   0      892.02      926.60     90.08 o 
   2 -39   0       10.76       24.27      9.25 o 
   3 -39   0       67.58       28.97     18.68 o 
   4 -39   0       27.30       22.67     14.79 o 
   5 -39   0       40.68       21.00     12.39 o 
   6 -39   0        5.98       14.35      9.95 o 
   2 -38   0      175.99      191.94     47.96 o 
   3 -38   0       49.47       43.53     23.04 o 
   5 -38   0       76.17       60.62     27.91 o 
   6 -38   0        7.24       14.49      9.48 o 
   3 -37   0       37.19       18.71     12.50 o 
   4 -37   0      192.61      210.25     49.45 o 
   5 -37   0       38.77       32.41     16.24 o 
   6 -37   0       12.91        9.77     13.08 o 
   2 -36   0      119.02      142.60     40.59 o 
   3 -36   0       29.77       52.86     18.49 o 
   4 -36   0       26.42       26.96     13.37 o 
   5 -36   0      108.49      117.80     30.98 o 
   6 -36   0        0.47       26.66     12.68 o 
   1 -35   0        0.91       14.89      6.76 o 
   2 -35   0       47.01       32.34     12.94 o 
   3 -35   0      226.05      241.93     43.25 o 
   4 -35   0       52.05       47.75     17.26 o 
   5 -35   0       19.24       21.58     12.28 o 
   6 -35   0        0.07       11.33     10.02 o 
   0 -34   0       52.86       53.68     22.06 o 
   1 -34   0       96.10      126.39     26.40 o 
   2 -34   0       89.67       93.98     25.27 o 
   4 -34   0       21.18       14.20      9.63 o 
   5 -34   0        7.44       16.60     16.67 o 
   6 -34   0        7.76       12.75     10.72 o 
   7 -34   0       15.75        7.26      7.85 o 
   2 -33   0      236.30      222.68     28.01 o 
   4 -33   0      220.54      268.96     27.23 o 
   5 -33   0       63.81      115.82     36.38 o 
   6 -33   0       57.53       43.61     24.09 o 
   7 -33   0       11.14       16.05      8.43 o 
   0 -32   0       56.16       48.27     18.03 o 
   1 -32   0      367.03      439.78     47.07 o 
   2 -32   0       10.04       12.57      9.84 o 
   3 -32   0        8.39       13.48      9.08 o 
   4 -32   0       11.50       11.88      6.18 o 
   5 -32   0      224.21      184.88     40.95 o 
   6 -32   0       16.92       24.23     19.14 o 
   7 -32   0        8.72        5.38      8.72 o 
   1 -31   0       14.72       13.00      4.10 o 
   2 -31   0      184.46      227.16     30.98 o 
   3 -31   0      105.80      116.51     25.89 o 
   4 -31   0      107.44       84.22     26.44 o 
   5 -31   0       50.06       50.07     17.91 o 
   6 -31   0        8.42       16.56      9.44 o 
   7 -31   0       25.83       29.17     16.31 o 
   0 -30   0      313.56      321.84     38.48 o 
   1 -30   0      106.00      128.65     19.56 o 
   3 -30   0       27.36       30.23     14.79 o 
   4 -30   0      413.82      401.69     46.92 o 
   5 -30   0       22.62       16.82     11.26 o 
   6 -30   0       13.45       26.55     15.26 o 
   7 -30   0        4.91       14.96      9.59 o 
   3 -29   0      117.82      158.84     28.55 o 
   4 -29   0      156.47      128.80     33.55 o 
   5 -29   0        2.81       16.20     11.80 o 
   6 -29   0      171.30      198.38     30.78 o 
   7 -29   0        4.45       12.60      9.37 o 
   0 -28   0      554.06      534.09     47.08 o 
   3 -28   0      705.63      750.64     72.66 o 
   4 -28   0      256.96      380.06     49.43 o 
   5 -28   0      506.06      522.66     50.65 o 
   6 -28   0       37.95       34.30     14.97 o 
   7 -28   0        1.08       13.66     10.61 o 
   2 -27   0      703.06      813.75     73.31 o 
   3 -27   0       26.11       23.51      8.14 o 
   4 -27   0      793.49      875.75     97.59 o 
   5 -27   0      204.93      240.39     48.63 o 
   6 -27   0       27.11       41.63     18.02 o 
   7 -27   0        2.30       10.42      4.14 o 
   8 -27   0        6.15       15.40     10.13 o 
   1 -26   0     2573.93     2611.81    174.37 o 
   2 -26   0     2744.41     3039.43    757.91 o 
   3 -26   0      633.38      799.45     84.34 o 
   4 -26   0      289.55      305.50     40.42 o 
   5 -26   0      153.24      128.83     34.27 o 
   6 -26   0       71.62       56.41     16.61 o 
   7 -26   0        4.74        4.10      7.77 o 
   8 -26   0       22.57       10.64      8.43 o 
   2 -25   0      368.42      410.20     38.31 o 
   3 -25   0      357.71      328.50     39.42 o 
   4 -25   0       44.66       28.15     12.12 o 
   5 -25   0       15.54       -0.07      5.52 o 
   6 -25   0        6.01        8.79     10.53 o 
   7 -25   0        4.81       -0.29      6.21 o 
   8 -25   0       12.01        7.56      8.28 o 
   2 -24   0      516.20      600.69     55.79 o 
   3 -24   0      540.28      373.73     62.12 o 
   4 -24   0      143.00      127.28     33.47 o 
   5 -24   0       40.02       35.13     10.61 o 
   6 -24   0        2.76        6.47      5.16 o 
   7 -24   0        4.48        6.79      6.76 o 
   8 -24   0        1.92        8.68      9.48 o 
   2 -23   0       25.37       18.39      5.23 o 
   3 -23   0       66.76       44.32     14.65 o 
   4 -23   0       15.51       27.88      6.21 o 
   5 -23   0       32.23       57.81     22.89 o 
   6 -23   0      338.24      324.43     50.41 o 
   7 -23   0       41.01       39.46     15.91 o 
   8 -23   0       17.06       16.06      9.63 o 
   0 -22   0      105.98      104.84     26.38 o 
   2 -22   0      170.78      149.29     33.98 o 
   3 -22   0      275.70      263.52     26.91 o 
   4 -22   0       30.86       38.04      8.70 o 
   5 -22   0       77.30      130.22     20.50 o 
   6 -22   0      541.74      669.50     46.39 o 
   7 -22   0        1.95       10.31      7.88 o 
   8 -22   0       54.71       43.57     20.35 o 
   2 -21   0     2569.47     2794.92    154.64 o 
   3 -21   0       78.90       84.25     18.33 o 
   4 -21   0       34.29       36.67      9.25 o 
   5 -21   0      197.27      202.96     26.43 o 
   6 -21   0      208.89      193.11     30.18 o 
   7 -21   0        2.53       11.99      7.81 o 
   8 -21   0       16.30       30.15     16.85 o 
   0 -20   0     1568.54     1683.33    101.48 o 
   1 -20   0      570.35      617.40     51.07 o 
   2 -20   0       54.69       63.03     10.86 o 
   3 -20   0      107.24      119.29     21.14 o 
   4 -20   0        2.57        5.38      3.38 o 
   5 -20   0      739.83      728.06     50.21 o 
   6 -20   0       38.58       20.14      8.99 o 
   7 -20   0       47.88       70.65     12.23 o 
   8 -20   0       18.44       -0.54      7.01 o 
   1 -19   0      259.66      327.85     41.88 o 
   2 -19   0       99.25       98.35     25.32 o 
   3 -19   0      442.84      374.36     35.08 o 
   4 -19   0      381.75      450.20     33.90 o 
   5 -19   0      171.88      118.83     28.59 o 
   6 -19   0      117.37       80.77     38.35 o 
   7 -19   0        4.04       13.36      6.40 o 
   8 -19   0       19.31       20.56     13.62 o 
   0 -18   0      689.49      746.77     61.38 o 
   1 -18   0     3742.26     3481.88    149.33 o 
   2 -18   0      835.59      808.52     66.70 o 
   3 -18   0      448.58      485.59     54.99 o 
   4 -18   0      340.85      351.60     26.33 o 
   5 -18   0      119.07      122.66     21.66 o 
   6 -18   0       43.75       67.66     22.13 o 
   7 -18   0       37.68       31.77     10.71 o 
   8 -18   0        9.56       13.22      5.30 o 
   1 -17   0      971.77      894.27     54.38 o 
   2 -17   0      179.76      169.85     21.10 o 
   3 -17   0      340.95      460.42     42.52 o 
   4 -17   0      747.50      910.16     55.46 o 
   5 -17   0      884.45     1047.37     58.18 o 
   6 -17   0      273.97      295.39     54.54 o 
   7 -17   0       12.02       16.03      6.81 o 
   8 -17   0       35.58       52.46     22.05 o 
   0 -16   0      428.09      417.29     36.04 o 
   1 -16   0      810.96      756.22     65.01 o 
   2 -16   0       92.06      125.14     15.61 o 
   4 -16   0      287.08      223.11     41.99 o 
   5 -16   0       73.78       33.42     21.12 o 
   6 -16   0      185.45      212.06     31.05 o 
   7 -16   0       24.11       28.92     11.44 o 
   8 -16   0       40.37       36.12     15.41 o 
   9 -16   0       23.46       13.51     12.10 o 
   1 -15   0     8058.43     8074.40    203.35 o 
   2 -15   0      390.78      269.18     23.29 o 
   3 -15   0     3204.51     3433.58    134.11 o 
   4 -15   0       55.04       53.02      6.64 o 
   5 -15   0      318.59      329.82     30.76 o 
   6 -15   0       20.27       39.18     12.08 o 
   7 -15   0      112.47       91.13     20.51 o 
   8 -15   0      102.69      121.10     25.52 o 
   9 -15   0       10.18       12.57      8.50 o 
   0 -14   0     1067.10     1180.76     51.40 o 
   1 -14   0       33.45       30.72      9.92 o 
   2 -14   0       73.59       72.61      5.76 o 
   3 -14   0      472.12      457.08     37.66 o 
   4 -14   0      117.59      136.67     12.37 o 
   5 -14   0       91.75      115.84     19.17 o 
   6 -14   0       93.72       88.56     13.42 o 
   7 -14   0      137.36      208.34     39.68 o 
   8 -14   0        3.38        6.50      7.01 o 
   9 -14   0       16.16       22.01     12.28 o 
   1 -13   0      199.91      177.27      8.05 o 
   2 -13   0     3494.36     3218.86    183.83 o 
   3 -13   0     5295.95     5353.29    297.83 o 
   4 -13   0      206.41      162.10     13.30 o 
   5 -13   0       24.16       31.26      5.67 o 
   6 -13   0       58.17       59.65     10.52 o 
   7 -13   0      190.64      192.86     55.33 o 
   8 -13   0       60.65       58.94     16.74 o 
   9 -13   0       10.14       25.83     11.84 o 
   0 -12   0     2439.26     2626.39     49.71 o 
   1 -12   0     1176.31      930.81     39.34 o 
   2 -12   0       11.67        8.64      4.12 o 
   3 -12   0     2505.73     2291.40     98.67 o 
   4 -12   0        4.68        1.49      1.48 o 
   5 -12   0      374.57      415.64     28.74 o 
   6 -12   0      200.67      174.41     27.10 o 
   7 -12   0      129.94      137.99     25.15 o 
   8 -12   0       44.98       35.35     12.54 o 
   1 -11   0     2838.90     2461.12     46.79 o 
   2 -11   0      342.97      254.24     11.88 o 
   3 -11   0     4394.79     4454.12    205.73 o 
   4 -11   0       12.84       12.78      2.39 o 
   5 -11   0      175.84      185.35     15.94 o 
   6 -11   0      386.97      403.99     36.88 o 
   7 -11   0       12.20        6.77      8.30 o 
   8 -11   0       33.41       29.23     12.86 o 
   0 -10   0     7883.85     6543.40    120.92 o 
   1 -10   0     6027.20     4482.81     48.35 o 
   2 -10   0      510.08      447.93     22.22 o 
   3 -10   0      700.45      757.62     86.90 o 
   4 -10   0       32.11       25.75      4.28 o 
   5 -10   0      157.14      132.89     16.20 o 
   6 -10   0       63.64       69.10     36.24 o 
   7 -10   0      122.70      123.03     67.17 o 
   8 -10   0      112.25      102.40     16.00 o 
   9 -10   0      126.08      116.79     44.47 o 
   1  -9   0    13444.08    14716.40    173.23 o 
   2  -9   0      878.57     1080.15     37.18 o 
   3  -9   0     6376.57     6027.56    309.04 o 
   4  -9   0      113.39      109.00     14.42 o 
   5  -9   0      173.09      192.09     17.92 o 
   6  -9   0        3.61        6.20      3.61 o 
   7  -9   0       22.64       29.07     10.72 o 
   8  -9   0       23.83       30.52     15.00 o 
   9  -9   0       63.02       78.20     26.89 o 
   0  -8   0      106.48       87.80     14.24 o 
   1  -8   0      243.41      112.29      4.85 o 
   2  -8   0     2847.72     2965.04     67.01 o 
   3  -8   0     1317.47     1487.61     74.45 o 
   4  -8   0     1028.20     1114.62     53.60 o 
   5  -8   0      114.15      143.54     14.07 o 
   6  -8   0      101.71       81.04     16.56 o 
   7  -8   0       34.45       43.34     15.00 o 
   8  -8   0       97.59      117.53     21.07 o 
   1  -7   0     1516.90     1064.64     44.81 o 
   2  -7   0     3119.32     3331.67     61.61 o 
   3  -7   0     2655.44     3056.02    261.76 o 
   4  -7   0       78.92       89.17     12.85 o 
   5  -7   0       82.02       85.08     13.38 o 
   6  -7   0       91.09       76.49     14.17 o 
   7  -7   0       10.85        8.33      4.98 o 
   8  -7   0       15.07        5.14     10.10 o 
   9  -7   0        0.94        1.13      3.92 o 
   0  -6   0     3731.92     5075.94     93.48 o 
   1  -6   0      268.03      317.61     21.73 o 
   2  -6   0     3321.41     3432.35    111.34 o 
   3  -6   0     9214.17     9515.83    246.13 o 
   4  -6   0      233.23      194.54     17.54 o 
   5  -6   0       83.28       86.05     14.67 o 
   6  -6   0       86.91       64.51     26.03 o 
   7  -6   0       37.63       35.24     11.37 o 
   8  -6   0        7.73       -1.02      6.68 o 
   9  -6   0       40.76       50.18     22.20 o 
   1  -5   0     4124.45     4440.74    225.67 o 
   2  -5   0     7101.11     5639.77    106.89 o 
   3  -5   0      383.58      521.89     44.89 o 
   4  -5   0     1081.22      985.25     58.12 o 
   5  -5   0       99.29      164.49     17.25 o 
   6  -5   0      121.19       70.27     20.41 o 
   7  -5   0       12.80        5.45      4.10 o 
   8  -5   0       15.12       20.39      8.02 o 
   9  -5   0       27.15       12.61      7.67 o 
   1  -4   0    13124.21    12892.68    161.76 o 
   2  -4   0     6364.99     5178.03     84.29 o 
   3  -4   0      112.00      119.48      5.45 o 
   4  -4   0     1245.34     1386.86     55.94 o 
   5  -4   0      266.96      346.59     31.28 o 
   6  -4   0     1454.14     1555.03    125.62 o 
   7  -4   0       47.89       47.25     13.36 o 
   8  -4   0       37.91       36.29     13.70 o 
   1  -3   0    23151.61    31316.83    433.52 o 
   2  -3   0     3886.08     2538.28     33.76 o 
   3  -3   0       14.92       22.47      4.48 o 
   4  -3   0      704.79      743.16     36.01 o 
   5  -3   0      999.74     1002.40     48.55 o 
   6  -3   0       73.33       83.40     26.36 o 
   7  -3   0      300.51      317.02     22.90 o 
   8  -3   0      120.46       95.47     18.49 o 
   1  -2   0     1623.03      815.79     26.03 o 
   2  -2   0      670.83      861.55     25.92 o 
   3  -2   0      165.91      161.95      8.01 o 
   4  -2   0     1185.31     1419.43     45.72 o 
   5  -2   0       63.76       61.94     23.58 o 
   6  -2   0       76.21       94.11     20.46 o 
   7  -2   0      108.66       81.96     30.92 o 
   8  -2   0       81.66       98.22     18.13 o 
   1  -1   0       29.33       23.92      1.76 o 
   2  -1   0     6834.77     7541.54     69.60 o 
   3  -1   0     1833.81     2575.58     53.92 o 
   4  -1   0      311.70      363.45     24.66 o 
   5  -1   0       78.19       77.72     12.05 o 
   6  -1   0      469.17      585.69     44.50 o 
   7  -1   0       13.24       13.34      6.32 o 
   8  -1   0       30.34       42.29     15.69 o 
   9  -1   0       15.36       26.84     14.02 o 
   1   0   0     3483.96     2217.72     31.21 o 
   2   0   0     1274.14      938.49     28.22 o 
   3   0   0      772.98      720.63     35.94 o 
   4   0   0      160.22       99.16     17.03 o 
   5   0   0      350.94      352.35     42.79 o 
   6   0   0      103.03      103.31     21.07 o 
   7   0   0      188.61      235.81     32.48 o 
   8   0   0       22.96       17.31      7.51 o 
   9   0   0        4.75       18.05     11.15 o 
   1   1   0       31.91       26.52      2.45 o 
   2   1   0     6807.37     7838.97    107.38 o 
   3   1   0     1829.17     2540.85     45.52 o 
   4   1   0      324.02      333.20     22.01 o 
   5   1   0       76.69       86.81     14.03 o 
   6   1   0      471.81      541.58     43.28 o 
   7   1   0       12.75       12.50      6.25 o 
   8   1   0       30.84       55.16     12.01 o 
   9   1   0       15.38       24.41     13.04 o 
   1   2   0     1628.84      795.86     23.75 o 
   2   2   0      674.97      863.39     25.81 o 
   3   2   0      162.66      143.82     12.18 o 
   4   2   0     1178.78     1588.54     62.80 o 
   5   2   0       62.84       92.11     13.80 o 
   6   2   0       76.87       96.20     18.15 o 
   7   2   0      109.13       77.82     41.34 o 
   8   2   0       81.11       99.52     18.42 o 
   1   3   0    23147.27    30902.37    778.19 o 
   2   3   0     3873.58     2599.95     67.53 o 
   3   3   0       13.79       21.79      2.03 o 
   4   3   0      714.51      801.05     47.52 o 
   5   3   0     1003.78     1016.39     63.91 o 
   6   3   0       72.65       64.04     17.38 o 
   7   3   0      301.86      323.56     25.03 o 
   8   3   0      120.76      108.49     24.67 o 
   9   3   0       12.94       19.98     12.06 o 
   0   4   0     7640.98     6397.16     82.95 o 
   1   4   0    13155.55    13480.05    258.62 o 
   2   4   0     6365.82     5017.62     69.05 o 
   3   4   0      112.34      119.19      5.94 o 
   4   4   0     1241.83     1366.57     54.12 o 
   5   4   0      260.58      334.23     25.33 o 
   6   4   0     1455.47     1455.57     98.76 o 
   7   4   0       46.17       47.92     12.31 o 
   8   4   0       37.56       26.41     15.37 o 
   1   5   0     4110.33     4405.15     51.27 o 
   2   5   0     7133.54     5704.16     76.24 o 
   3   5   0      372.65      503.50     26.35 o 
   4   5   0     1075.00     1008.95     59.60 o 
   5   5   0       98.19      167.44     16.86 o 
   6   5   0      120.84       48.01     58.96 o 
   7   5   0       12.19       11.70      6.57 o 
   8   5   0       15.19       20.31     10.50 o 
   9   5   0       27.04       24.05     14.31 o 
   1   6   0      251.63      300.91      9.11 o 
   2   6   0     3309.50     3327.56     81.86 o 
   3   6   0     9231.41     9721.72    197.58 o 
   4   6   0      236.16      203.63     23.90 o 
   5   6   0       84.92      108.15     19.11 o 
   6   6   0       87.78       80.56     15.90 o 
   7   6   0       37.94       21.98     10.94 o 
   8   6   0        7.72        4.66      4.52 o 
   9   6   0       41.01       61.08     22.89 o 
   1   7   0     1521.06     1079.54     41.57 o 
   2   7   0     3125.57     3412.88     34.64 o 
   3   7   0     2655.83     3288.28    118.32 o 
   4   7   0       78.09       46.92     43.59 o 
   5   7   0       80.60       82.58     21.13 o 
   6   7   0       89.96       91.13     16.52 o 
   7   7   0       10.84        9.15      5.30 o 
   8   7   0       15.07       16.20     10.46 o 
   0   8   0      119.21       88.78      8.18 o 
   1   8   0      240.74      111.30     16.17 o 
   2   8   0     2842.63     2967.88     51.60 o 
   3   8   0     1312.32     1421.56     51.89 o 
   4   8   0     1033.01     1102.52     82.75 o 
   5   8   0      115.47      133.28     25.30 o 
   6   8   0      102.79       65.10     12.45 o 
   7   8   0       34.94       60.02     21.91 o 
   8   8   0       97.16       97.89     19.88 o 
   1   9   0    13427.20    14899.90    606.53 o 
   2   9   0      858.00     1075.05     39.11 o 
   3   9   0     6372.79     5363.16    161.12 o 
   4   9   0      112.71      113.91     21.87 o 
   5   9   0      175.77      181.88     18.61 o 
   6   9   0        3.52       -3.96      3.96 o 
   7   9   0       23.09       23.17      8.61 o 
   8   9   0       24.05       25.72     13.88 o 
   0  10   0     7850.47     6868.84    168.38 o 
   1  10   0     6017.28     4382.94     64.04 o 
   2  10   0      507.37      428.12     18.48 o 
   3  10   0      706.33      756.72     57.89 o 
   4  10   0       34.34       12.86     14.63 o 
   5  10   0      158.57      130.34     20.59 o 
   6  10   0       61.56       90.47     20.03 o 
   7  10   0      122.25      107.30     40.53 o 
   8  10   0      111.75       93.88     24.91 o 
   1  11   0     2840.47     2334.08     56.97 o 
   2  11   0      349.78      269.74     13.37 o 
   3  11   0     4399.15     4187.41    130.18 o 
   4  11   0       12.29       15.03     12.61 o 
   5  11   0      174.66      186.15     15.90 o 
   6  11   0      388.90      350.84     45.03 o 
   7  11   0       12.25       11.08      5.74 o 
   9  11   0       86.73       78.98     31.00 o 
   0  12   0     2405.27     2661.58     50.41 o 
   1  12   0     1169.46      883.67     30.00 o 
   2  12   0       12.51        5.41      6.61 o 
   4  12   0        5.04        2.35      2.12 o 
   5  12   0      376.14      486.99     57.50 o 
   6  12   0      200.51      176.13     31.75 o 
   7  12   0      128.96      154.12     23.76 o 
   8  12   0       45.49       41.10     21.37 o 
   1  13   0      210.22      186.38      6.08 o 
   2  13   0     3503.13     3015.84    117.27 o 
   3  13   0     5314.04     5230.94    223.45 o 
   4  13   0      205.52      198.77     26.71 o 
   5  13   0       23.21       19.91      7.74 o 
   6  13   0       58.11       59.25     11.22 o 
   7  13   0      190.14      221.77     41.63 o 
   8  13   0       61.18       59.96     20.64 o 
   0  14   0     1095.54     1174.69     49.71 o 
   1  14   0       42.57       40.33      5.64 o 
   2  14   0       73.31       66.54      6.00 o 
   3  14   0      469.59      441.67     29.14 o 
   4  14   0      113.90      137.75     16.07 o 
   5  14   0       90.52      126.25     19.72 o 
   6  14   0       93.24      116.24     15.85 o 
   7  14   0      138.76      112.61     29.39 o 
   9  14   0       16.28       21.65     13.33 o 
   1  15   0     8047.72     8126.67    288.62 o 
   2  15   0      394.43      285.47     26.66 o 
   3  15   0     3201.17     3419.53    191.18 o 
   4  15   0       52.97       51.00     12.50 o 
   5  15   0      316.46      383.60     46.57 o 
   6  15   0       19.90       10.43      4.65 o 
   9  15   0       10.27       22.74     12.31 o 
   0  16   0      427.08      408.61     24.99 o 
   1  16   0      811.89      763.95     47.33 o 
   2  16   0       94.85      126.99     11.03 o 
   3  16   0      943.60     1095.18     90.85 o 
   4  16   0      290.54      304.73     55.26 o 
   5  16   0       75.01       54.79     16.11 o 
   6  16   0      185.97      209.65     44.15 o 
   9  16   0       23.30       22.23     13.88 o 
   1  17   0      966.30      949.70     42.95 o 
   2  17   0      178.55      144.33     10.54 o 
   3  17   0      339.37      382.56     35.47 o 
   4  17   0      741.40      959.50     82.93 o 
   5  17   0      878.76     1078.82    103.45 o 
   6  17   0      274.95      358.49     65.14 o 
   8  17   0       35.24       22.53     13.12 o 
   0  18   0      717.61      784.40     64.59 o 
   1  18   0     3753.06     3385.37     72.57 o 
   2  18   0      834.39      827.95     59.29 o 
   3  18   0      448.61      528.00     91.69 o 
   4  18   0      347.24      375.29     40.33 o 
   5  18   0      125.15      137.21     33.03 o 
   6  18   0       41.04       33.14     11.45 o 
   1  19   0      268.05      271.25     23.46 o 
   2  19   0      101.86       86.78     10.48 o 
   5  19   0      173.03      136.24     31.92 o 
   6  19   0      116.52      105.28     30.91 o 
   8  19   0       19.49        9.19     14.31 o 
   0  20   0     1559.87     1608.77     97.16 o 
   1  20   0      567.11      656.65     38.37 o 
   2  20   0       54.57       42.50     10.32 o 
   3  20   0      109.51      105.80     14.23 o 
   4  20   0        2.50        0.98      0.87 o 
   5  20   0      737.66      750.77     72.37 o 
   8  20   0       18.81       18.96     11.19 o 
   1  21   0     1054.11     1129.18     94.02 o 
   2  21   0     2574.93     2469.52    135.76 o 
   4  21   0       34.38       24.51      5.46 o 
   5  21   0      200.00      179.78     22.21 o 
   0  22   0       93.81       91.44     14.40 o 
   4  22   0       32.51       26.63     10.46 o 
   8  22   0       54.25       40.01     18.93 o 
   2  23   0       24.26       26.01      6.18 o 
   5  23   0       31.50       44.07     17.19 o 
   7  23   0       41.10       20.82     11.59 o 
   8  23   0       17.57       12.42      9.23 o 
   2  24   0      517.97      560.99     51.18 o 
   4  24   0      137.30      144.66     61.01 o 
   8  24   0        1.88        1.20      5.81 o 
   1  25   0     1160.72     3189.88    213.28 o 
   5  25   0       14.77       26.48     10.17 o 
   7  25   0        4.59        6.25      6.94 o 
   8  25   0       12.02        2.72      7.23 o 
   0  26   0     1486.62     1362.63     98.62 o 
   2  26   0     2737.66     2633.38    656.42 o 
   7  26   0        4.85        1.60      5.56 o 
   8  26   0       22.34        8.54     10.10 o 
   6  27   0       27.40       38.00     16.97 o 
   7  27   0        2.32        5.92      4.72 o 
   8  27   0        6.27        4.98      6.72 o 
   0  28   0      541.70      548.60     49.89 o 
   2  28   0       39.32      120.57     67.77 o 
   3  28   0      703.28      809.72     78.96 o 
   6  28   0       37.22       28.88     15.08 o 
   7  28   0        1.04       -1.96      6.39 o 
   2  29   0      368.82      366.27     42.90 o 
   5  29   0        2.54       28.08     13.55 o 
   6  29   0      171.87      175.39     40.02 o 
   7  29   0        4.33       20.81     12.39 o 
   0  30   0      310.22      314.42     37.64 o 
   1  30   0      103.14       99.20     14.84 o 
   2  30   0      680.36      635.50     61.29 o 
   3  30   0       28.93       53.88     21.91 o 
   7  30   0        5.13       10.13      8.97 o 
   2  31   0      185.14      173.94     25.59 o 
   3  31   0      102.30      116.22     19.71 o 
   6  31   0        8.44       14.38      7.77 o 
   7  31   0       25.85       13.84     11.73 o 
   0  32   0       61.99       31.08     12.98 o 
   3  32   0        8.62       24.01      8.25 o 
   6  32   0       17.23       17.87     10.39 o 
   7  32   0        8.63       21.90     11.04 o 
   2  33   0      237.40      222.28     26.59 o 
   6  33   0       57.63       46.59     19.66 o 
   0  34   0       52.32       63.35     11.05 o 
   5  34   0        7.39       14.17     10.10 o 
   2  35   0       46.60       36.30     13.26 o 
   4  35   0       52.58       56.94     20.17 o 
   0  36   0      324.05      285.59     52.20 o 
   1  36   0      293.17      613.66     70.91 o 
   3  36   0       29.99       23.83     15.00 o 
   6  36   0        0.56        4.00      6.68 o 
   3  37   0       37.57       46.94     18.20 o 
   5  37   0       39.14       62.97     34.48 o 
   6  37   0       12.71       15.18     10.17 o 
   0  38   0      463.15      488.71     57.71 o 
   3  38   0       49.49       48.87     15.77 o 
   6  38   0        7.34        9.44     12.06 o 
   3  39   0       68.09       92.86     29.15 o 
   6  39   0        5.92        5.99      5.19 o 
   0  40   0       54.12       77.95     17.19 o 
   2  40   0      157.29      224.31     38.01 o 
   3  40   0      156.26      157.29     51.36 o 
   4  40   0       17.48       26.26     13.84 o 
   6  40   0       33.44       39.60     18.89 o 
   1  41   0       45.21       35.49     13.32 o 
   2  41   0      425.36      383.85     53.14 o 
   4  41   0       37.46       36.22     15.11 o 
   0  42   0      853.67      883.19    527.80 o 
   1  42   0        3.85       13.10      7.60 o 
   4  42   0        3.69       11.91      9.52 o 
   5  42   0       15.70        7.74      8.94 o 
   1  43   0       74.27       71.08     11.55 o 
   2  43   0      183.55      174.06     38.38 o 
   5  43   0        6.06        4.98      6.83 o 
   0  44   0       80.19       91.27     20.94 o 
   1  44   0        7.20       19.74      8.35 o 
   2  44   0       37.64       66.13     21.15 o 
   1  45   0       20.15       34.14     10.14 o 
   2  45   0      131.94      127.26     17.20 o 
   3  45   0       46.47       65.95     13.84 o 
   4  45   0        8.46        9.84      6.72 o 
   0  46   0       13.35       25.61     11.08 o 
   1  46   0       20.01       27.72      9.52 o 
   2  46   0       65.24       70.70     16.61 o 
   4  46   0       21.11       34.18     15.48 o 
   1  47   0       14.74       26.21     10.13 o 
   2  47   0       13.79        7.95      5.25 o 
   3  47   0       19.33       43.00     14.15 o 
   0  48   0       19.95       49.29     17.62 o 
   1  48   0        4.82        4.55      3.87 o 
   2  48   0        0.71       -1.66      3.29 o 
   3  48   0       61.84       57.81     16.59 o 
   1  49   0        8.36       28.42     28.00 o 
   2  49   0       30.42       21.26      9.01 o 
   0  50   0       15.03       26.34     11.22 o 
   1  50   0       42.46       46.16     15.53 o 
   2  50   0        4.54       16.26      7.31 o 
   1  51   0       19.64       14.92      9.84 o 
  -3 -47   1       22.64       17.87     10.79 o 
  -4 -46   1        5.53        9.59      8.06 o 
  -3 -46   1      103.32       89.25     23.38 o 
  -4 -45   1        2.07       10.64      9.33 o 
  -3 -45   1       93.81      101.05     29.41 o 
  -4 -44   1       59.97       41.50     22.02 o 
  -3 -44   1       14.76       27.50     18.85 o 
  -5 -43   1       35.46       32.92     16.46 o 
  -4 -43   1       20.97       18.27     11.70 o 
  -3 -43   1       59.80       79.69     21.48 o 
  -2 -43   1       68.97       95.18     16.97 o 
  -1 -43   1      141.55      137.22     26.26 o 
   3 -43   1       75.64       66.95     29.29 o 
   4 -43   1       41.22       40.55     19.33 o 
  -5 -42   1       13.93       16.45      9.70 o 
  -4 -42   1       26.01       34.48     21.25 o 
  -3 -42   1       10.40       17.91     12.68 o 
  -2 -42   1      311.99      339.24     61.89 o 
   3 -42   1       59.90       33.11     19.08 o 
   4 -42   1       55.67       27.62     19.99 o 
  -5 -41   1        5.52       12.17     13.98 o 
  -4 -41   1       90.94       70.30     34.42 o 
  -3 -41   1      113.06      115.26     30.03 o 
  -2 -41   1       69.77       60.83     22.61 o 
   3 -41   1      124.74      175.82     28.25 o 
   4 -41   1        8.01       20.38     11.55 o 
  -5 -40   1       63.53       69.23     23.88 o 
  -4 -40   1       24.75       28.26     12.53 o 
  -2 -40   1       18.87       19.98      7.37 o 
  -1 -40   1      136.16      118.02     26.33 o 
   3 -40   1       95.58      101.21     29.99 o 
   4 -40   1      126.50      120.29     29.27 o 
   5 -40   1        3.97        4.43      7.66 o 
  -6 -39   1        3.23        1.67      6.21 o 
  -4 -39   1       18.78       19.73     11.08 o 
  -3 -39   1      165.40      175.46     40.45 o 
  -2 -39   1       74.51       44.74     17.92 o 
  -1 -39   1      188.92      185.31     43.27 o 
   0 -39   1      125.98      142.96     37.20 o 
   3 -39   1      117.10       92.87     26.76 o 
   4 -39   1       54.22       67.19     23.04 o 
   5 -39   1       50.94       51.56     19.69 o 
  -6 -38   1       16.82       22.59     11.81 o 
  -5 -38   1       35.60       49.52     24.41 o 
  -4 -38   1       13.04       15.40      9.95 o 
  -3 -38   1       76.61       88.22     26.64 o 
  -2 -38   1       82.76       70.19     27.48 o 
   0 -38   1      290.50      319.28     32.90 o 
   1 -38   1      235.69      250.84     44.06 o 
   2 -38   1      241.43      240.87     45.41 o 
   3 -38   1       67.46       57.90     20.97 o 
   4 -38   1        2.82        3.74      3.70 o 
   5 -38   1       82.31       72.37     31.04 o 
  -6 -37   1        2.21       16.42     11.30 o 
  -5 -37   1       67.65       68.29     32.13 o 
  -4 -37   1       10.36        4.69      4.54 o 
  -3 -37   1       15.74       22.70     12.10 o 
  -1 -37   1      168.51      186.70     45.08 o 
   0 -37   1      122.58       93.36     30.62 o 
   1 -37   1        8.47        4.32      3.60 o 
   2 -37   1      232.02      303.08     30.29 o 
   3 -37   1       30.71       37.20     15.84 o 
   4 -37   1       31.45       20.42     12.21 o 
   5 -37   1       12.49        5.38      3.41 o 
   6 -37   1       15.31       21.25     12.75 o 
  -6 -36   1       24.94       10.46     10.64 o 
  -5 -36   1       46.34       35.90     17.01 o 
  -4 -36   1       61.84       91.18     25.29 o 
  -3 -36   1      365.95      429.71     42.11 o 
  -1 -36   1       22.51       25.25      9.05 o 
   1 -36   1       68.78       93.92     29.70 o 
   2 -36   1      144.02      134.67     37.47 o 
   3 -36   1       64.69       56.12     22.28 o 
   4 -36   1      247.87      279.30     53.67 o 
   5 -36   1      213.15      159.33     35.01 o 
   6 -36   1       25.51       21.76     11.52 o 
  -6 -35   1        0.74        7.66      7.26 o 
  -5 -35   1      101.26       74.67     27.45 o 
  -4 -35   1      244.53      256.15     37.43 o 
  -2 -35   1       71.64       67.86     35.55 o 
  -1 -35   1      862.65     1012.72    112.87 o 
   1 -35   1       64.79       76.04     14.87 o 
   2 -35   1       79.92       90.63     28.90 o 
   3 -35   1      315.98      456.96     44.46 o 
   4 -35   1       15.73       15.87     11.15 o 
   5 -35   1       42.06       38.91     17.48 o 
   6 -35   1        3.64       -4.98      5.05 o 
  -7 -34   1        9.47        9.33      7.52 o 
  -6 -34   1       10.91       10.13      9.99 o 
  -5 -34   1       80.90       70.22     18.21 o 
  -4 -34   1      122.04      113.64     29.49 o 
  -2 -34   1      231.20      286.67     52.80 o 
  -1 -34   1       14.21       26.74      8.50 o 
   0 -34   1      194.60      143.87     31.31 o 
   1 -34   1      390.32      456.02     58.31 o 
   2 -34   1       53.65       67.23     20.53 o 
   4 -34   1       45.40       46.18     19.08 o 
   5 -34   1       88.32       89.68     20.03 o 
   6 -34   1       10.87        7.37      7.59 o 
   7 -34   1       21.87       31.53     13.99 o 
  -7 -33   1       36.41       27.39     12.75 o 
  -6 -33   1       31.58       47.05     20.82 o 
  -5 -33   1      175.95      172.09     33.22 o 
  -4 -33   1       23.95       29.57     15.55 o 
  -3 -33   1      325.61      354.28     64.88 o 
  -1 -33   1       48.41       78.24     25.55 o 
   0 -33   1      113.32      104.42     27.35 o 
   1 -33   1      328.55      364.94     39.05 o 
   3 -33   1      231.98      324.67     62.01 o 
   4 -33   1      149.65      133.98     84.36 o 
   5 -33   1       15.96       18.63     11.12 o 
   6 -33   1       37.23       43.85     18.46 o 
   7 -33   1       17.27       10.61      6.54 o 
  -7 -32   1       13.49       43.59     22.52 o 
  -6 -32   1       24.38       28.59     12.93 o 
  -5 -32   1       32.42       30.48     14.50 o 
  -3 -32   1      375.27      518.13     60.70 o 
  -2 -32   1      180.85      186.80     37.09 o 
   0 -32   1       33.17       44.00     17.19 o 
   3 -32   1       21.53       40.11     13.99 o 
   4 -32   1      168.03      201.46     44.10 o 
   5 -32   1      194.48      159.90     34.86 o 
   6 -32   1       16.11       11.15      8.06 o 
   7 -32   1       44.92       37.39     18.53 o 
  -7 -31   1        5.15       17.69     10.64 o 
  -6 -31   1       32.04        7.85     10.61 o 
  -5 -31   1       48.85       67.70     22.02 o 
  -4 -31   1      521.55      575.51     58.30 o 
  -3 -31   1      102.64       99.53     21.96 o 
  -1 -31   1       58.32       60.73     12.68 o 
   2 -31   1      134.54      182.96     35.11 o 
   3 -31   1      243.54      275.26     24.81 o 
   4 -31   1      198.93      193.30     45.52 o 
   5 -31   1       67.66       51.86     13.80 o 
   6 -31   1       13.51       13.22     14.42 o 
   7 -31   1        5.47       15.36     10.42 o 
  -7 -30   1       59.88       67.48     17.70 o 
  -6 -30   1       27.43       10.50     11.19 o 
  -5 -30   1      118.60      103.53     27.56 o 
  -4 -30   1      126.15      149.34     42.01 o 
  -3 -30   1      262.64      342.59     50.06 o 
  -2 -30   1      495.23      576.06     62.17 o 
  -1 -30   1      239.41      250.96     31.95 o 
   1 -30   1       22.63       35.89      9.95 o 
   2 -30   1       44.91       34.89     16.72 o 
   3 -30   1      575.03      627.22     52.02 o 
   4 -30   1      221.53      267.87     34.83 o 
   5 -30   1        8.18       12.82      8.57 o 
   6 -30   1        9.74        7.09      6.07 o 
   7 -30   1        5.77       -1.96      5.41 o 
  -7 -29   1       13.13       14.20     11.15 o 
  -6 -29   1       66.77       69.02     16.32 o 
  -5 -29   1       75.59       62.92     24.17 o 
  -4 -29   1      206.29      143.76     39.79 o 
  -3 -29   1      433.16      509.60     54.73 o 
  -2 -29   1     1200.69     1228.67    129.06 o 
   1 -29   1       37.98       48.88     14.86 o 
   2 -29   1      737.21      766.84     57.76 o 
   3 -29   1      264.80      290.15     40.68 o 
   4 -29   1        0.12       -3.63      5.12 o 
   5 -29   1       41.01       43.57     13.43 o 
   6 -29   1       10.37       13.72      5.77 o 
   7 -29   1       25.92       23.72     13.55 o 
  -7 -28   1       14.26       25.28     16.24 o 
  -6 -28   1        7.23       10.90      7.30 o 
  -5 -28   1      163.21      137.35     30.34 o 
  -4 -28   1      246.39      317.36     45.27 o 
  -3 -28   1     1069.61     1195.64    119.24 o 
   2 -28   1     1085.51     1255.68    131.90 o 
   3 -28   1      597.23      724.30     51.77 o 
   4 -28   1      297.13      247.39     31.09 o 
   5 -28   1       60.78       67.17     21.63 o 
   6 -28   1       37.28       24.70     14.52 o 
   7 -28   1       35.64       28.56     12.25 o 
  -8 -27   1        7.29       10.42      9.81 o 
  -7 -27   1       18.80        9.37      7.77 o 
  -6 -27   1       39.93       51.92     15.99 o 
  -5 -27   1      378.81      404.76     42.16 o 
  -4 -27   1      196.89      201.24     25.41 o 
  -3 -27   1      261.01      272.25     50.65 o 
   1 -27   1      119.99      141.68     25.54 o 
   2 -27   1     1323.75     1399.93    146.65 o 
   3 -27   1     1037.95      970.29     66.60 o 
   4 -27   1       74.21       88.26     17.12 o 
   5 -27   1       69.17       76.91     41.47 o 
   6 -27   1       92.46       83.61     24.21 o 
   7 -27   1       35.17       35.81     14.24 o 
   8 -27   1        4.72        9.23      7.95 o 
  -8 -26   1        9.51        5.78      9.48 o 
  -7 -26   1       39.59       39.28     19.29 o 
  -6 -26   1       33.72       54.28     15.40 o 
  -5 -26   1      110.57      141.02     34.36 o 
  -4 -26   1       75.26       76.09     18.69 o 
  -3 -26   1      179.33      165.13     38.88 o 
  -2 -26   1      572.79      576.38     51.85 o 
   1 -26   1      722.44      868.52     58.74 o 
   2 -26   1     1043.94     1169.77    101.65 o 
   3 -26   1      193.13      256.70     35.25 o 
   4 -26   1      190.13      183.29     22.86 o 
   5 -26   1      223.66      213.13     29.69 o 
   6 -26   1       54.24       47.08     13.85 o 
   7 -26   1       34.84       58.72     19.11 o 
   8 -26   1       13.24       14.49      8.72 o 
  -8 -25   1        0.33       10.82     10.06 o 
  -7 -25   1        4.98        7.81      9.95 o 
  -6 -25   1      323.95      387.72     72.77 o 
  -5 -25   1       83.58       71.80     23.63 o 
  -4 -25   1       93.26       81.70     20.29 o 
  -3 -25   1      216.20      177.98     70.16 o 
  -2 -25   1      567.49      461.42     49.58 o 
  -1 -25   1      350.06      397.96     37.65 o 
   1 -25   1      317.88      353.84     23.71 o 
   2 -25   1      837.33      789.18    111.57 o 
   3 -25   1     1338.89     1719.64    180.01 o 
   4 -25   1      112.19      102.85     32.06 o 
   5 -25   1      240.25      240.81     33.08 o 
   6 -25   1       10.90       23.42      8.37 o 
   7 -25   1       20.11       -5.74     21.74 o 
   8 -25   1       17.39       17.55     11.08 o 
  -8 -24   1        7.13        2.80      7.85 o 
  -7 -24   1       11.02        8.28      8.75 o 
  -6 -24   1       25.37       17.18     12.06 o 
  -5 -24   1       52.36       73.59     22.57 o 
  -4 -24   1      119.51      112.87     28.01 o 
  -3 -24   1      983.45      969.02     84.63 o 
  -2 -24   1      360.59      407.02     38.20 o 
  -1 -24   1     1619.93     1740.53    116.80 o 
   1 -24   1      282.47      344.45     36.41 o 
   2 -24   1       48.52       46.38     12.98 o 
   3 -24   1      564.73      610.57     53.48 o 
   4 -24   1        0.85        4.73      4.87 o 
   5 -24   1       12.42        6.89      5.15 o 
   6 -24   1       48.25       49.77     14.55 o 
   7 -24   1        1.44        0.01      5.05 o 
   8 -24   1        6.22       12.93      7.31 o 
  -8 -23   1       16.72       26.81     13.51 o 
  -7 -23   1       24.40       41.63     17.00 o 
  -6 -23   1       25.53       22.89     10.24 o 
  -5 -23   1       59.78       65.13     14.76 o 
  -4 -23   1       27.04       20.46     10.94 o 
  -3 -23   1       63.09       68.05     13.70 o 
  -2 -23   1      535.09      566.14     52.55 o 
   2 -23   1      900.75      983.65     70.45 o 
   3 -23   1      196.20      203.63     26.22 o 
   4 -23   1      224.29      220.55     21.45 o 
   5 -23   1      149.08      120.50     21.66 o 
   6 -23   1       14.26        3.65     11.41 o 
   7 -23   1        7.66        7.70      6.54 o 
   8 -23   1       15.32       15.82      7.46 o 
  -8 -22   1       16.64       23.14     13.19 o 
  -7 -22   1       12.15       17.80     10.39 o 
  -6 -22   1       31.81       23.69     12.57 o 
  -5 -22   1      204.62      219.17     27.49 o 
  -4 -22   1        4.47       15.36      8.43 o 
  -3 -22   1      446.14      461.81     49.09 o 
  -2 -22   1     1671.75     1638.05    110.86 o 
   1 -22   1     1478.72     1539.93     86.14 o 
   2 -22   1     1469.56     1620.72    108.39 o 
   3 -22   1     1047.81     1015.20     62.53 o 
   4 -22   1       66.73       64.64     13.71 o 
   5 -22   1      110.20       91.21     16.66 o 
   6 -22   1        0.96       12.67      5.46 o 
   7 -22   1       34.47       23.29      8.91 o 
   8 -22   1       49.43       34.53     11.48 o 
  -8 -21   1       20.29       39.92     18.45 o 
  -7 -21   1      210.54      273.72     42.00 o 
  -6 -21   1       51.97       99.93     55.24 o 
  -5 -21   1        1.26        8.14      6.68 o 
  -4 -21   1      739.49      812.98     85.60 o 
  -2 -21   1       55.28       67.94     17.38 o 
  -1 -21   1     1821.82     1860.46    103.31 o 
   2 -21   1      118.22      151.11     24.77 o 
   3 -21   1       29.91       20.64      6.94 o 
   4 -21   1       15.03       35.20     10.83 o 
   5 -21   1      525.91      559.75     63.01 o 
   6 -21   1       12.63        5.92      4.18 o 
   7 -21   1       17.54       12.22      5.69 o 
   8 -21   1       24.79       24.17      9.26 o 
  -8 -20   1      132.60       96.87     32.11 o 
  -7 -20   1       51.29       49.86     19.22 o 
  -6 -20   1        2.33       13.08      8.54 o 
  -5 -20   1        9.68       15.29      7.48 o 
  -4 -20   1      126.26       98.78     27.98 o 
  -2 -20   1      128.28      142.54     30.29 o 
  -1 -20   1      613.17      707.50     58.74 o 
   0 -20   1      707.68      762.48     44.51 o 
   1 -20   1     1720.11     1760.52    107.83 o 
   2 -20   1      149.70      142.12     30.08 o 
   3 -20   1      351.43      375.42     34.73 o 
   4 -20   1      769.32      812.54     86.17 o 
   5 -20   1      355.38      400.65     52.45 o 
   6 -20   1        7.11       21.29      7.28 o 
   7 -20   1        4.92        7.31      5.66 o 
   8 -20   1       30.66       20.65      8.52 o 
  -7 -19   1       11.13       27.82     11.91 o 
  -6 -19   1      278.98      317.68     58.14 o 
  -5 -19   1       77.40       86.66     18.07 o 
  -4 -19   1       39.35       46.11     13.34 o 
  -3 -19   1      341.82      308.85     53.57 o 
  -2 -19   1      133.62      100.88     25.81 o 
  -1 -19   1      820.65      653.93     54.03 o 
   0 -19   1      337.89      286.97     34.92 o 
   1 -19   1      136.62      184.49     23.31 o 
   2 -19   1      266.85      234.98     22.63 o 
   3 -19   1      559.00      558.69     51.37 o 
   4 -19   1      198.50      252.17     19.20 o 
   5 -19   1      179.60      172.55     16.66 o 
   6 -19   1        9.53       10.50      3.49 o 
   7 -19   1      235.91      198.91     32.00 o 
   8 -19   1       41.44       45.23     12.76 o 
  -8 -18   1       34.90       33.03     17.88 o 
  -7 -18   1        8.06       15.36     10.72 o 
  -6 -18   1      225.85      271.55     62.59 o 
  -5 -18   1       78.35       74.11     17.76 o 
  -4 -18   1       55.71       77.20     21.30 o 
  -3 -18   1      115.97      138.42     26.38 o 
  -2 -18   1      515.80      455.70     38.13 o 
  -1 -18   1       65.27       73.62      9.38 o 
   0 -18   1      257.19      190.60     23.37 o 
   1 -18   1      719.52      920.39     99.79 o 
   2 -18   1      170.12      192.72     17.61 o 
   3 -18   1      408.62      389.74     36.63 o 
   4 -18   1      910.72      844.82     51.94 o 
   5 -18   1        6.01       28.75      8.36 o 
   6 -18   1      234.94      273.11     49.85 o 
   7 -18   1       26.13       29.15     10.72 o 
   8 -18   1       17.17       11.01      7.10 o 
  -8 -17   1       45.61       74.27     30.74 o 
  -7 -17   1       81.66      114.72     31.26 o 
  -6 -17   1       99.78      137.19     34.18 o 
  -5 -17   1      148.59      134.32     20.96 o 
  -4 -17   1      779.66      637.28     39.13 o 
  -3 -17   1      251.42      297.62     30.67 o 
  -2 -17   1      132.99      123.44     15.62 o 
  -1 -17   1       97.88      101.11      9.36 o 
   0 -17   1      604.28      500.31     43.07 o 
   1 -17   1      133.23      143.10     15.68 o 
   2 -17   1      586.53      527.66     43.67 o 
   3 -17   1     1107.22     1095.51     64.74 o 
   4 -17   1      130.36      128.72     11.26 o 
   5 -17   1       67.28       53.12     10.85 o 
   6 -17   1      331.59      328.91     49.67 o 
   7 -17   1      118.51      144.49     24.29 o 
   8 -17   1       69.59       56.51     19.24 o 
  -9 -16   1       48.32       26.27     15.37 o 
  -8 -16   1       17.20       28.33     13.69 o 
  -7 -16   1      103.32       95.98     25.63 o 
  -6 -16   1      155.04      177.19     35.95 o 
  -5 -16   1      404.06      431.39     32.46 o 
  -4 -16   1       92.90      110.63     18.18 o 
  -3 -16   1     1298.18     1564.62     87.25 o 
  -2 -16   1     1089.10     1026.50     62.34 o 
  -1 -16   1      486.20      469.40     28.67 o 
   0 -16   1      760.89      834.30     58.63 o 
   1 -16   1     1300.34     1244.57     31.99 o 
   2 -16   1      137.52      117.31     20.72 o 
   3 -16   1      585.08      553.69     31.14 o 
   4 -16   1      114.38       87.05     16.08 o 
   5 -16   1      385.48      387.60     49.03 o 
   6 -16   1       45.05       43.84     20.68 o 
   7 -16   1       20.20       34.02     13.86 o 
   8 -16   1       28.08       28.46     11.01 o 
   9 -16   1       24.90       31.50     11.18 o 
  -9 -15   1        2.59        6.68      7.30 o 
  -8 -15   1       84.83      105.37     17.41 o 
  -7 -15   1       49.23       78.78     15.73 o 
  -6 -15   1      323.44      400.16     47.76 o 
  -5 -15   1      221.19      219.38     21.74 o 
  -4 -15   1      417.72      415.25     27.51 o 
  -3 -15   1      140.71      118.08     25.01 o 
  -2 -15   1      574.66      557.69     32.52 o 
  -1 -15   1      162.73      155.27     30.97 o 
   0 -15   1     4128.80     4479.06    112.67 o 
   1 -15   1      728.06      741.75     45.12 o 
   2 -15   1     1275.99     1130.34     68.52 o 
   3 -15   1      758.59      766.95     42.25 o 
   4 -15   1      768.58      714.84     34.17 o 
   5 -15   1      443.04      507.87     42.38 o 
   6 -15   1       41.13       52.18     14.53 o 
   7 -15   1       74.63      101.47     19.70 o 
   8 -15   1        9.41       13.57      3.44 o 
   9 -15   1       20.47       25.06      9.09 o 
  -9 -14   1        7.44        7.19      5.74 o 
  -6 -14   1        8.73       30.04     12.93 o 
  -5 -14   1      100.97       85.08     13.54 o 
  -4 -14   1      240.28      231.41     29.55 o 
  -3 -14   1      317.82      255.93     24.95 o 
  -2 -14   1        2.57        2.71      4.27 o 
  -1 -14   1     2264.64     2193.03     55.62 o 
   0 -14   1     2456.81     2331.91     83.21 o 
   1 -14   1     1080.81     1159.09     41.86 o 
   2 -14   1     1661.24     1776.78    107.01 o 
   3 -14   1      438.51      435.72     23.23 o 
   4 -14   1      248.31      269.66     19.26 o 
   5 -14   1       88.95      115.81     19.33 o 
   6 -14   1      310.57      377.83     34.55 o 
   7 -14   1       20.71       12.79      6.95 o 
   8 -14   1       16.78       15.33      8.21 o 
   9 -14   1       29.44       27.58     12.94 o 
  -9 -13   1        9.53        4.43      8.35 o 
  -8 -13   1       34.32       15.66     13.30 o 
  -7 -13   1       36.46       65.73     25.83 o 
  -6 -13   1       40.01       48.11     21.33 o 
  -5 -13   1       96.66      105.06     15.93 o 
  -4 -13   1      293.53      286.34     20.38 o 
  -3 -13   1      478.34      447.21     26.16 o 
  -2 -13   1      659.30      630.52     54.30 o 
  -1 -13   1     1510.23     1502.45     54.05 o 
   0 -13   1     1372.61     1367.22     81.63 o 
   1 -13   1     2243.79     2222.98     56.36 o 
   2 -13   1      496.20      453.55     39.23 o 
   3 -13   1      988.82      931.19     54.19 o 
   4 -13   1      605.71      641.07     33.67 o 
   5 -13   1       89.40      119.90     18.72 o 
   6 -13   1        2.68        1.86      5.39 o 
   7 -13   1       47.26       51.38     13.85 o 
   8 -13   1       78.58       82.54     16.92 o 
   9 -13   1       34.76       22.30     10.72 o 
  -9 -12   1       17.00        9.84     10.57 o 
  -8 -12   1       59.14       55.31     21.33 o 
  -7 -12   1      182.88      175.11     40.43 o 
  -6 -12   1      215.67      243.23     44.17 o 
  -5 -12   1        8.27        8.95      2.83 o 
  -4 -12   1      478.15      515.36     28.52 o 
  -3 -12   1     1293.30     1539.15     65.94 o 
  -2 -12   1     2660.16     2718.94     73.32 o 
  -1 -12   1     5281.99     4543.45     60.27 o 
   0 -12   1     5877.36     5157.26     95.29 o 
   1 -12   1     1354.17     1487.81     51.87 o 
   2 -12   1      190.48      158.19      8.28 o 
   3 -12   1      722.39      612.99     35.60 o 
   4 -12   1      881.25      915.19     35.76 o 
   5 -12   1       26.90       28.70      6.59 o 
   6 -12   1      181.78      222.91     43.42 o 
   7 -12   1      137.45      117.90     22.34 o 
   8 -12   1       15.52       11.37      6.21 o 
   9 -12   1        4.80       -5.24      9.01 o 
  -9 -11   1       30.19       24.56     15.80 o 
  -8 -11   1       12.21       27.93     14.57 o 
  -6 -11   1       54.66       26.75     12.21 o 
  -5 -11   1      159.73      170.20     19.65 o 
  -4 -11   1      166.01      185.09     13.37 o 
  -3 -11   1     1090.81      936.61     33.28 o 
  -2 -11   1      632.67      587.05     43.36 o 
  -1 -11   1      403.06      435.93     26.36 o 
   0 -11   1     3928.77     3476.30     65.04 o 
   1 -11   1    13364.87    13602.52    144.54 o 
   2 -11   1     1207.91     1125.02     20.36 o 
   3 -11   1     2536.83     3146.69    137.10 o 
   4 -11   1      197.29      208.22     18.07 o 
   5 -11   1       79.82       76.14     21.20 o 
   6 -11   1      672.44      767.54     60.96 o 
   7 -11   1       42.63       60.45     31.27 o 
   8 -11   1       13.49       22.37     11.12 o 
   9 -11   1        0.11       -2.07      7.41 o 
  -9 -10   1        8.67       38.76     17.91 o 
  -8 -10   1       40.74       32.70     15.48 o 
  -7 -10   1       60.90       74.36     40.12 o 
  -6 -10   1      226.15      172.13     23.57 o 
  -5 -10   1       35.23       24.65      4.57 o 
  -4 -10   1      108.54       71.84     10.18 o 
  -3 -10   1     1244.47     1469.56     88.31 o 
  -2 -10   1     1274.37     1329.74     34.21 o 
  -1 -10   1     4478.26     3761.67     81.95 o 
   0 -10   1      961.27     1255.12     74.74 o 
   1 -10   1     1590.14     1318.78     78.88 o 
   2 -10   1     1347.69     1489.17     26.95 o 
   3 -10   1      950.75      899.11     38.49 o 
   4 -10   1     1195.30     1120.14     53.96 o 
   5 -10   1      193.02      211.14     20.05 o 
   6 -10   1      141.75      175.21     21.10 o 
   7 -10   1      405.41      435.46     30.90 o 
   8 -10   1       32.12       38.82     15.19 o 
   9 -10   1       57.85       34.51     13.23 o 
  -8  -9   1       17.19       10.86     11.08 o 
  -6  -9   1      267.93      309.58     28.50 o 
  -5  -9   1      518.80      609.68     36.85 o 
  -4  -9   1        6.83       13.14      9.58 o 
  -3  -9   1     2727.10     2797.45     93.27 o 
  -2  -9   1     5714.70     5614.46    115.37 o 
  -1  -9   1     3097.70     2736.03     54.11 o 
   0  -9   1      356.58      475.03     28.47 o 
   1  -9   1     8772.70     8958.20     95.33 o 
   2  -9   1     3467.33     3635.53     99.23 o 
   3  -9   1      364.02      497.29     23.82 o 
   4  -9   1      345.12      537.33     33.89 o 
   5  -9   1      196.23      193.93     19.19 o 
   6  -9   1      316.21      306.61     35.58 o 
   7  -9   1       33.83       41.40     11.08 o 
   8  -9   1        9.72       26.04     16.74 o 
   9  -9   1       21.67       43.97     15.01 o 
  -9  -8   1       50.94       70.93     24.27 o 
  -8  -8   1       73.86      107.29     26.97 o 
  -6  -8   1      326.90      343.71     33.93 o 
  -5  -8   1       87.93      112.20     21.75 o 
  -4  -8   1     1481.89     1691.62     94.67 o 
  -3  -8   1      925.73      977.22     36.62 o 
  -2  -8   1       62.03       66.17      7.13 o 
  -1  -8   1    24321.25    31887.22    412.67 o 
   0  -8   1        5.23        4.03      1.82 o 
   1  -8   1     1641.11     1721.23    103.19 o 
   2  -8   1     1560.69     1669.19     22.72 o 
   3  -8   1       41.78       29.45      3.88 o 
   4  -8   1     1892.56     1931.31    140.64 o 
   5  -8   1      601.26      652.53     94.13 o 
   6  -8   1      188.84      218.34     25.51 o 
   7  -8   1       94.96      104.22     39.74 o 
   8  -8   1       58.82       54.88     13.23 o 
   9  -8   1      104.56       96.15     38.97 o 
  -9  -7   1       22.62       20.31     11.81 o 
  -8  -7   1       43.13       19.26     10.97 o 
  -6  -7   1      279.40      329.85     26.07 o 
  -5  -7   1      492.78      512.89     42.69 o 
  -4  -7   1     1583.50     1708.09    169.59 o 
  -3  -7   1     1744.79     1701.46     59.83 o 
  -2  -7   1     2615.52     2679.53     63.47 o 
  -1  -7   1    13146.38    15617.83    268.98 o 
   0  -7   1     1155.53      902.52     38.04 o 
   1  -7   1    18176.83    21827.89    720.94 o 
   2  -7   1       41.61       44.39      2.33 o 
   3  -7   1      149.29       97.40     12.26 o 
   4  -7   1      844.61      979.05     57.81 o 
   5  -7   1      216.51      203.32     20.46 o 
   6  -7   1       28.86       31.09     15.97 o 
   7  -7   1      100.95      136.60     28.69 o 
   8  -7   1        3.89        7.66      5.17 o 
   9  -7   1        9.55       13.49      8.16 o 
  -9  -6   1       27.81       17.91     10.32 o 
  -8  -6   1       65.19       46.34     19.04 o 
  -6  -6   1       87.02       85.09     15.41 o 
  -5  -6   1       89.66      101.88     16.57 o 
  -4  -6   1     2001.17     2172.82     85.63 o 
  -3  -6   1     2245.24     2466.65     85.09 o 
  -2  -6   1     2068.70     2013.08     38.61 o 
  -1  -6   1     4980.96     4887.32    143.73 o 
   0  -6   1     1101.86      946.36     50.08 o 
   1  -6   1    27939.79    42483.55   2294.06 o 
   2  -6   1      760.41      760.21     22.71 o 
   3  -6   1     1335.72     1418.92     60.40 o 
   4  -6   1      405.82      421.33     27.43 o 
   5  -6   1       63.27       68.11     10.59 o 
   6  -6   1       56.29       42.28     11.69 o 
   7  -6   1       97.41      118.29     45.58 o 
   8  -6   1        8.38       13.84      9.44 o 
   9  -6   1        6.22       10.64      6.94 o 
  -9  -5   1       36.36       39.82     16.09 o 
  -8  -5   1       57.07       47.46     22.31 o 
  -7  -5   1      135.44      174.08     42.23 o 
  -6  -5   1       36.09       26.74      8.48 o 
  -5  -5   1        9.76        6.76      8.39 o 
  -4  -5   1       71.81       92.61     21.04 o 
  -3  -5   1     1921.51     1901.67     48.29 o 
  -2  -5   1     4532.57     3886.19     51.69 o 
  -1  -5   1    10109.71    12135.93    222.61 o 
   0  -5   1      163.72      258.92      9.07 o 
   1  -5   1     1237.55     1097.49     64.03 o 
   2  -5   1     3174.89     2865.70     53.97 o 
   3  -5   1     1211.23     1416.94     46.92 o 
   4  -5   1     1346.31     1244.33     55.45 o 
   5  -5   1       65.77       64.77     10.22 o 
   6  -5   1       12.61       18.17      6.67 o 
   7  -5   1      157.13      189.27     36.78 o 
   8  -5   1       12.68        7.27      5.18 o 
   9  -5   1       18.74       10.41      6.27 o 
  -9  -4   1        1.27       -7.34      7.34 o 
  -7  -4   1        3.84        2.47      5.63 o 
  -6  -4   1        9.02       -2.47      5.70 o 
  -5  -4   1       82.80       82.47     13.75 o 
  -4  -4   1      101.09       58.34     14.71 o 
  -3  -4   1       91.95      105.81      7.70 o 
  -2  -4   1     1636.28     1523.85     64.54 o 
  -1  -4   1     7566.07     7405.21     96.19 o 
   0  -4   1     1484.50     1131.86    142.06 o 
   1  -4   1     4982.80     3975.23    117.16 o 
   2  -4   1     7876.86     6655.11    145.10 o 
   3  -4   1      440.93      371.01     16.09 o 
   4  -4   1      527.56      536.34     66.26 o 
   5  -4   1       12.33        6.60      3.18 o 
   6  -4   1       34.40       57.90     13.79 o 
   7  -4   1       41.37       53.34     13.45 o 
   8  -4   1       23.95       10.53      9.83 o 
   9  -4   1        2.44       12.77      7.11 o 
  -9  -3   1       84.75       90.94     21.88 o 
  -8  -3   1       29.50       34.11     14.50 o 
  -7  -3   1      286.50      327.86     32.39 o 
  -6  -3   1      265.66      259.29     25.03 o 
  -5  -3   1      108.24      106.74     19.79 o 
  -4  -3   1      879.89      869.88     42.06 o 
  -3  -3   1     1107.12     1117.81     20.63 o 
  -2  -3   1       68.18       63.45      2.70 o 
  -1  -3   1    15294.39    16282.40    210.73 o 
   0  -3   1     1796.86     1253.31     52.63 o 
   1  -3   1     5504.47     4860.86    109.31 o 
   2  -3   1     2087.22     2301.31     49.99 o 
   3  -3   1      300.77      353.99     18.05 o 
   4  -3   1      562.08      405.68     41.45 o 
   5  -3   1      237.42      264.66     20.29 o 
   6  -3   1       10.28        9.13      4.52 o 
   7  -3   1       79.13       66.40     16.51 o 
   8  -3   1      134.96      127.90     36.73 o 
   9  -3   1       20.47       26.22      9.32 o 
  -8  -2   1       56.41       49.60     20.71 o 
  -6  -2   1        3.57        0.87     13.33 o 
  -5  -2   1      199.20      176.52     15.08 o 
  -4  -2   1     1198.38     1133.40     85.74 o 
  -3  -2   1      113.35      127.08      8.22 o 
  -2  -2   1    10934.00    11383.37    148.03 o 
  -1  -2   1     7128.71     6450.02    249.76 o 
   0  -2   1     5060.61     4569.46     96.64 o 
   1  -2   1    21213.35    24354.20    314.88 o 
   2  -2   1      805.69     1075.16     36.96 o 
   3  -2   1     1922.08     1795.27     37.23 o 
   4  -2   1     1481.51     1626.50     63.95 o 
   5  -2   1      312.78      324.07     28.56 o 
   6  -2   1      357.03      372.91     28.58 o 
   7  -2   1       49.62       48.20     11.75 o 
   8  -2   1       74.42       83.31     21.63 o 
   9  -2   1       23.06        8.83      5.42 o 
  -8  -1   1      233.13      237.53     52.64 o 
  -7  -1   1       81.28       25.81     18.90 o 
  -6  -1   1       59.96       90.08     19.31 o 
  -5  -1   1      291.12      304.86     23.37 o 
  -4  -1   1      802.23      804.18     49.52 o 
  -3  -1   1     2589.70     2630.77     47.03 o 
  -2  -1   1     1517.88     1507.16     58.08 o 
  -1  -1   1     5353.01     4894.64     90.09 o 
   0  -1   1     3687.96     3710.71     68.21 o 
   1  -1   1     5151.26     4626.05     53.90 o 
   2  -1   1    12796.29    12478.32    134.99 o 
   3  -1   1      831.42      741.93     36.80 o 
   4  -1   1      502.08      538.63     33.97 o 
   5  -1   1      147.64      145.59     18.33 o 
   6  -1   1      206.74      282.67     40.47 o 
   7  -1   1       78.49       96.73     36.04 o 
   8  -1   1      177.97      144.58     23.99 o 
   9  -1   1       24.53       20.11      9.16 o 
  -8   0   1       73.89       77.38     20.57 o 
  -7   0   1       90.48       99.03     53.95 o 
  -6   0   1     1368.18     1581.91    107.97 o 
  -5   0   1      202.03      155.76     22.91 o 
  -4   0   1       35.32       50.35     14.99 o 
  -3   0   1      514.44      498.83     29.59 o 
  -2   0   1     2359.63     2056.00     55.70 o 
  -1   0   1     6662.08     5348.31     69.55 o 
   0   0   1      781.40     1022.68     35.00 o 
   1   0   1       73.74      224.33      7.76 o 
   2   0   1      139.06      287.20     10.55 o 
   3   0   1       38.48       45.52      5.70 o 
   4   0   1     1521.42     1641.10     91.03 o 
   5   0   1        6.43        2.98      5.76 o 
   6   0   1        4.42        0.85     11.97 o 
   7   0   1        9.58        1.88      8.05 o 
   8   0   1        4.26       -3.01      5.81 o 
   9   0   1       12.84       22.64      9.01 o 
  -7   1   1       81.18      113.05     60.60 o 
  -6   1   1       61.30       66.77     16.87 o 
  -5   1   1      298.14      336.95     25.44 o 
  -4   1   1      809.08      873.56     51.59 o 
  -3   1   1     2579.56     2404.88     78.85 o 
  -2   1   1     1535.63     1438.22     59.04 o 
  -1   1   1     5317.38     4665.88     60.71 o 
   0   1   1     3656.44     3571.32     76.87 o 
   1   1   1     5067.94     4427.06     43.80 o 
   2   1   1    12718.79    12355.54    191.67 o 
   3   1   1      848.30      795.43     34.20 o 
   4   1   1      494.49      565.99     47.89 o 
   5   1   1      145.06      159.79     19.88 o 
   6   1   1      203.36      262.25     25.21 o 
   7   1   1       78.45      100.66     55.58 o 
   8   1   1      178.00      163.69     37.84 o 
   9   1   1       24.61       25.59      9.44 o 
  -8   2   1       57.05       33.80     13.05 o 
  -6   2   1        4.25        2.65      6.03 o 
  -5   2   1      198.17      172.41     14.61 o 
  -4   2   1     1200.39     1133.74     67.31 o 
  -3   2   1      123.21      133.45      6.08 o 
  -2   2   1    10960.91    11875.99    211.82 o 
  -1   2   1     7257.30     6874.42     89.20 o 
   0   2   1     5004.95     4329.25    164.03 o 
   1   2   1    21250.87    25495.48    594.49 o 
   2   2   1      790.27     1054.61     36.36 o 
   3   2   1     1933.92     1901.84     34.34 o 
   4   2   1     1496.74     1472.49     82.11 o 
   5   2   1      304.09      332.17     54.12 o 
   6   2   1      358.11      317.65     26.46 o 
   7   2   1       49.15       71.42     20.47 o 
   8   2   1       74.14       76.94     19.84 o 
   9   2   1       23.33       14.48     12.90 o 
  -9   3   1       84.33       54.19     25.73 o 
  -8   3   1       29.09       26.30     13.33 o 
  -6   3   1      262.98      235.78     22.80 o 
  -5   3   1      108.55      117.08     15.76 o 
  -4   3   1      857.93      811.37     48.02 o 
  -3   3   1     1095.47     1138.09     31.89 o 
  -2   3   1       64.86       66.33      5.91 o 
  -1   3   1    15218.36    16387.72    317.93 o 
   0   3   1     1862.61     1262.75     37.40 o 
   1   3   1     5436.86     4797.74     44.21 o 
   2   3   1     2140.23     2209.95     29.87 o 
   3   3   1      292.57      329.31     14.29 o 
   4   3   1      568.13      488.35     48.13 o 
   5   3   1      234.61      239.85     42.74 o 
   6   3   1        9.82       12.05      4.65 o 
   7   3   1       78.96       68.54     16.76 o 
   8   3   1      135.87      130.49     32.84 o 
   9   3   1       20.54       16.84      7.54 o 
  -7   4   1        4.00       23.21     12.17 o 
  -6   4   1        9.38        2.93      7.17 o 
  -5   4   1       83.04       77.95     12.93 o 
  -4   4   1      102.07       63.34     12.46 o 
  -3   4   1       94.18      104.73      6.31 o 
  -2   4   1     1615.46     1527.60     57.68 o 
   0   4   1     1497.18     1239.98     44.77 o 
   1   4   1     5029.86     3845.24     61.35 o 
   2   4   1     7873.82     6795.58     73.79 o 
   3   4   1      427.23      367.95     16.20 o 
   4   4   1      536.91      605.54     36.29 o 
   5   4   1       12.65       12.57      3.15 o 
   6   4   1       34.60       27.67     11.46 o 
   7   4   1       40.45       25.59     13.92 o 
   8   4   1       23.71       19.48     11.08 o 
   9   4   1        2.51        9.79      5.55 o 
  -7   5   1      135.15      146.58     29.32 o 
  -6   5   1       35.55       42.33     17.88 o 
  -5   5   1        9.48        3.87      1.52 o 
  -4   5   1       68.82       98.68     16.42 o 
  -3   5   1     1909.51     1750.34     58.51 o 
  -2   5   1     4554.64     3867.83     51.55 o 
  -1   5   1    10061.26    11522.35    188.43 o 
   0   5   1      166.53      254.96     10.82 o 
   1   5   1     1247.49     1036.80     72.83 o 
   2   5   1     3170.20     2821.89     77.86 o 
   3   5   1     1205.26     1435.35     26.04 o 
   4   5   1     1330.59     1259.92     70.13 o 
   5   5   1       68.58       68.80     11.15 o 
   6   5   1       12.95        7.69      3.53 o 
   7   5   1      156.91      130.10     69.67 o 
   8   5   1       12.88       15.66      6.54 o 
   9   5   1       18.77        6.92      5.46 o 
  -9   6   1       27.93       38.69     14.86 o 
  -7   6   1      183.30      146.22     41.27 o 
  -6   6   1       84.45       94.44     18.21 o 
  -5   6   1       91.31      118.96     28.80 o 
  -4   6   1     2004.15     2334.03    166.11 o 
  -3   6   1     2231.61     2421.41     60.98 o 
  -2   6   1     2051.59     2013.44     23.10 o 
  -1   6   1     5080.72     4806.51     88.70 o 
   0   6   1     1087.25      965.96     34.93 o 
   1   6   1    27967.03    42210.64   1647.30 o 
   2   6   1      776.75      805.74     24.16 o 
   3   6   1     1370.09     1376.47     48.20 o 
   4   6   1      421.64      416.33     30.77 o 
   5   6   1       65.31       69.50     10.62 o 
   6   6   1       55.42       53.23     12.28 o 
   7   6   1       97.57       75.77     41.67 o 
   8   6   1        8.16       12.47      5.93 o 
   9   6   1        6.30        3.83      3.36 o 
  -9   7   1       22.87       21.03     12.86 o 
  -6   7   1      283.70      342.63     37.14 o 
  -5   7   1      483.83      443.97     33.29 o 
  -4   7   1     1552.12     1758.12    131.79 o 
  -3   7   1     1750.24     1880.98    276.75 o 
  -2   7   1     2602.95     2831.12     63.32 o 
  -1   7   1    13088.26    15439.98    398.58 o 
   0   7   1     1131.77      862.65     36.12 o 
   1   7   1    17974.94    21206.15    219.62 o 
   2   7   1       50.37       44.38      2.42 o 
   3   7   1      142.11      105.31      9.88 o 
   4   7   1      846.65      981.87     58.27 o 
   5   7   1      211.86      187.17     18.86 o 
   6   7   1       29.10       40.04     15.91 o 
   7   7   1       98.53       98.49     53.26 o 
   8   7   1        4.01        3.06      4.87 o 
   9   7   1        9.56       21.72     22.37 o 
  -5   8   1       87.60      100.58     17.32 o 
  -4   8   1     1484.43     1741.05     96.61 o 
  -3   8   1      922.96      953.91     41.72 o 
  -2   8   1       60.60       53.17     18.99 o 
  -1   8   1    24494.80    32975.38    699.09 o 
   0   8   1        7.68        0.92      1.03 o 
   1   8   1     1663.48     1756.37     53.84 o 
   2   8   1     1592.69     1673.94     22.81 o 
   3   8   1       48.02       42.14      5.30 o 
   4   8   1     1912.76     2099.72     82.33 o 
   5   8   1      604.31      710.58     43.96 o 
   6   8   1      189.69      179.17     24.22 o 
   7   8   1       95.40      105.80     57.37 o 
   8   8   1       58.05       42.15     13.19 o 
   9   8   1      104.54      147.92     45.91 o 
  -5   9   1      520.29      558.49     35.17 o 
  -4   9   1        6.71       10.55      3.05 o 
  -3   9   1     2710.05     2761.83    119.99 o 
  -2   9   1     5682.28     5467.93    220.69 o 
  -1   9   1     3074.61     2563.54     37.41 o 
   0   9   1      362.98      431.56     17.92 o 
   1   9   1     8748.42     9044.85     88.94 o 
   2   9   1     3469.86     3452.55     71.15 o 
   3   9   1      358.71      460.24     21.91 o 
   4   9   1      345.23      504.22     41.80 o 
   5   9   1      201.45      185.97     21.16 o 
   6   9   1      312.66      273.54     38.32 o 
   7   9   1       33.93       31.12     20.82 o 
   8   9   1        9.74       10.42      7.47 o 
  -5  10   1       35.33       26.32      6.46 o 
  -4  10   1      110.32       95.38     17.37 o 
  -3  10   1     1258.41     1525.03     94.07 o 
  -2  10   1     1242.21     1265.17     26.50 o 
  -1  10   1     4534.85     3748.74     87.48 o 
   0  10   1      977.38     1369.46     80.65 o 
   1  10   1     1613.26     1289.87     40.24 o 
   2  10   1     1353.89     1498.30     26.98 o 
   3  10   1      951.11      966.48     33.99 o 
   4  10   1     1213.17     1226.00     57.17 o 
   5  10   1      198.37      200.43     17.88 o 
   6  10   1      139.27      163.10     17.01 o 
   7  10   1      405.50      353.15     32.76 o 
   8  10   1       32.74       29.00      9.82 o 
   9  10   1       57.92       34.01     17.01 o 
  -5  11   1      157.17      156.33     36.36 o 
  -4  11   1      165.85      187.11     23.38 o 
  -3  11   1     1120.48     1059.51     64.37 o 
  -2  11   1      633.67      645.07     32.52 o 
  -1  11   1      412.57      428.85     14.98 o 
   0  11   1     3932.56     3676.76     83.26 o 
   1  11   1    13270.21    13605.33    255.10 o 
   2  11   1     1182.68     1050.50     19.16 o 
   3  11   1     2534.35     2846.13     86.34 o 
   4  11   1      198.39      205.54     38.55 o 
   5  11   1       77.81       79.70     17.71 o 
   6  11   1      680.33      803.79     89.37 o 
   7  11   1       40.93       42.01     12.81 o 
   8  11   1       13.71       10.62      6.01 o 
   9  11   1        0.12       -2.72      5.99 o 
  -9  12   1       16.91       22.19     12.79 o 
  -6  12   1      212.04      175.83     36.67 o 
  -3  12   1     1279.12     1438.33     86.88 o 
  -2  12   1     2730.48     2960.88     90.65 o 
  -1  12   1     5255.05     4738.52     91.81 o 
   0  12   1     5850.98     5406.98    111.78 o 
   1  12   1     1355.29     1449.69     61.60 o 
   2  12   1      199.57      165.32      8.44 o 
   3  12   1      693.90      630.89     37.65 o 
   4  12   1      856.12      886.04     42.20 o 
   5  12   1       28.59       25.83      5.84 o 
   6  12   1      180.68      154.51     28.68 o 
   7  12   1      137.88      115.24     20.74 o 
   9  12   1        4.66       12.20     10.02 o 
  -6  13   1       39.90       48.55     18.60 o 
  -5  13   1       94.41       78.30     20.73 o 
  -4  13   1      300.83      306.38     53.28 o 
  -3  13   1      484.43      455.15     39.65 o 
  -2  13   1      669.25      651.28     32.36 o 
  -1  13   1     1510.61     1473.46     79.47 o 
   0  13   1     1403.40     1368.97     60.99 o 
   1  13   1     2282.01     2103.34     67.52 o 
   2  13   1      485.97      468.42     23.93 o 
   3  13   1      993.31      891.41     37.32 o 
   4  13   1      593.66      672.98     48.39 o 
   5  13   1       85.57       96.72     19.56 o 
   6  13   1        2.51       -2.14      4.79 o 
   7  13   1       46.59       32.74     13.19 o 
  -9  14   1        7.55        6.76      6.36 o 
  -6  14   1        8.60        8.28      6.43 o 
  -5  14   1      101.79       87.58     24.77 o 
  -4  14   1      236.82      202.97     25.22 o 
  -3  14   1      323.02      277.80     25.94 o 
  -2  14   1        1.98        6.57      2.54 o 
  -1  14   1     2267.34     2111.54     55.99 o 
   0  14   1     2431.90     2348.15     59.69 o 
   1  14   1     1088.55     1139.80     29.22 o 
   2  14   1     1633.90     1739.34     59.98 o 
   3  14   1      434.71      371.55     31.81 o 
   4  14   1      247.21      243.65     30.62 o 
   5  14   1       87.47       79.23     20.80 o 
   6  14   1      313.55      387.22     49.54 o 
   7  14   1       21.20       23.61     10.57 o 
  -8  15   1       84.69       46.20     21.34 o 
  -7  15   1       49.22       77.40     16.57 o 
  -6  15   1      319.45      410.71     47.94 o 
  -5  15   1      229.60      224.11     28.30 o 
  -4  15   1      430.95      386.14     35.90 o 
  -3  15   1      146.41      177.52     38.34 o 
  -2  15   1      574.30      645.01     54.40 o 
  -1  15   1      165.04      145.23      7.11 o 
   0  15   1     4194.49     4436.07    104.17 o 
   1  15   1      751.46      767.00     33.02 o 
   2  15   1     1281.71     1236.49     43.01 o 
   3  15   1      754.40      769.89     37.08 o 
   4  15   1      769.26      844.23     56.65 o 
   5  15   1      441.98      516.88     61.55 o 
   6  15   1       40.45       57.64     15.17 o 
   7  15   1       74.00       87.92     14.38 o 
  -9  16   1       47.97       47.38     15.73 o 
  -7  16   1      102.69       90.02     25.78 o 
  -5  16   1      408.65      437.68     47.17 o 
  -3  16   1     1304.45     1391.02     77.34 o 
  -2  16   1     1070.92     1004.37     60.84 o 
  -1  16   1      454.76      417.05     20.79 o 
   0  16   1      731.08      842.00     58.85 o 
   1  16   1     1292.62     1183.07     21.61 o 
   2  16   1      136.86      107.10      8.29 o 
   3  16   1      563.48      531.29     27.75 o 
   4  16   1      117.46       83.72     18.56 o 
   5  16   1      376.32      367.80     39.27 o 
   6  16   1       44.50       52.89     11.06 o 
   9  16   1       25.15       29.86     14.82 o 
  -5  17   1      152.74      129.99     35.44 o 
  -3  17   1      262.95      320.84     30.02 o 
  -2  17   1      138.47      152.08     22.14 o 
  -1  17   1       94.51       89.66      6.58 o 
   0  17   1      591.02      470.92     23.61 o 
   1  17   1      119.05      107.39      9.55 o 
   2  17   1      599.80      554.04     26.32 o 
   3  17   1     1110.36     1156.17     96.54 o 
   4  17   1      126.45      134.23     25.43 o 
   5  17   1       63.55       50.96     20.83 o 
   6  17   1      335.97      408.46     48.20 o 
   7  17   1      120.21      118.91     34.55 o 
   8  17   1       69.41       84.79     17.26 o 
  -8  18   1       35.24        9.95      8.50 o 
  -5  18   1       77.40       73.29     19.45 o 
  -3  18   1      114.59      127.32     26.78 o 
  -1  18   1       67.50       62.20      5.10 o 
   0  18   1      253.46      211.60     18.67 o 
   1  18   1      715.41      814.88     44.20 o 
   2  18   1      172.60      161.78     13.96 o 
   3  18   1      420.56      389.52     35.62 o 
   4  18   1      904.37      861.43     74.52 o 
   5  18   1        5.79       15.87      6.25 o 
   6  18   1      232.44      283.37     51.63 o 
  -7  19   1       11.13       18.02     13.44 o 
  -5  19   1       79.86      120.37     30.17 o 
  -3  19   1      337.07      341.15     31.77 o 
  -1  19   1      835.68      779.16     43.47 o 
   0  19   1      340.68      313.56     27.15 o 
   1  19   1      132.61      151.03     16.63 o 
   2  19   1      273.31      258.57     16.82 o 
   3  19   1      550.77      518.65     47.59 o 
   4  19   1      203.09      269.29     64.87 o 
   5  19   1      183.04      193.13     22.19 o 
   6  19   1        9.29        8.10      4.18 o 
   8  19   1       40.98       31.17     20.27 o 
  -8  20   1      133.09      128.54     30.51 o 
  -6  20   1        2.02       20.99     10.32 o 
  -4  20   1      127.85      110.82     28.52 o 
  -3  20   1     1520.10     1564.30    104.65 o 
  -2  20   1      137.08      172.74     25.66 o 
  -1  20   1      581.16      577.73     47.51 o 
   0  20   1      693.23      726.66     35.03 o 
   1  20   1     1718.57     1724.52     73.59 o 
   2  20   1      144.98      198.52     29.79 o 
   3  20   1      365.65      408.17     26.91 o 
   4  20   1      765.05      839.98     87.85 o 
   5  20   1      347.20      383.25     48.80 o 
   6  20   1        7.33       12.60      7.30 o 
  -8  21   1       20.11       29.10     15.87 o 
  -6  21   1       50.98       70.21     27.73 o 
  -4  21   1      745.27      846.09     88.95 o 
  -2  21   1       55.34       57.73     13.96 o 
  -1  21   1     1800.78     2152.14    118.60 o 
   0  21   1     1832.50     2068.31     89.01 o 
   1  21   1     1519.24     1440.18     67.86 o 
   2  21   1      120.79      129.49     27.15 o 
   3  21   1       32.05       34.81      8.28 o 
   4  21   1       14.45       15.80      5.23 o 
   5  21   1      531.81      635.63     70.47 o 
  -5  22   1      202.23      243.63     30.00 o 
  -2  22   1     1655.37     1624.26    108.82 o 
   0  22   1      602.47      643.98     31.72 o 
   1  22   1     1456.34     1479.04    110.55 o 
   2  22   1     1451.78     1435.95     95.76 o 
   3  22   1     1064.36     1010.10     87.41 o 
   4  22   1       63.84       40.70     24.54 o 
   5  22   1      111.45       84.23     12.58 o 
   7  22   1       33.58       17.08     10.97 o 
   8  22   1       49.98       69.15     14.90 o 
  -8  23   1       17.03       14.31      9.52 o 
  -7  23   1       24.73       24.34     12.82 o 
  -6  23   1       25.18       15.11     11.92 o 
  -2  23   1      541.96      491.56     45.38 o 
  -1  23   1     2994.11     3803.62    443.31 o 
   0  23   1       79.65       81.91     11.30 o 
   1  23   1     1610.08     1655.67     64.84 o 
   2  23   1      903.24      964.17     64.52 o 
   3  23   1      196.99      171.44     22.54 o 
   4  23   1      230.61      208.33     27.68 o 
   5  23   1      145.52      136.74     14.34 o 
   6  23   1       13.96       10.79     10.43 o 
   7  23   1        7.64       -3.23      8.50 o 
  -7  24   1       11.14       -1.71      7.30 o 
  -4  24   1      119.33      105.12     30.63 o 
  -3  24   1      974.21     1122.50     97.69 o 
  -2  24   1      363.11      410.07     37.94 o 
   0  24   1      274.12      284.95     20.25 o 
   1  24   1      278.87      286.53     35.28 o 
   3  24   1      573.31      522.20     45.39 o 
   4  24   1        1.35        1.02      1.31 o 
   7  24   1        1.39       12.78     13.44 o 
   8  24   1        6.25        2.32      6.76 o 
  -8  25   1        0.37       25.31     12.75 o 
  -5  25   1       79.57       93.21     29.26 o 
  -2  25   1      565.36      471.29    117.84 o 
  -1  25   1      351.11      378.90     34.73 o 
   1  25   1      333.98      365.51     34.10 o 
   3  25   1     1343.82     1447.04    151.29 o 
   4  25   1      112.20      119.18     27.57 o 
   5  25   1      240.33      544.58     63.62 o 
   6  25   1       10.63       29.86     12.86 o 
   7  25   1       20.95       13.88     13.55 o 
   8  25   1       17.42       15.58      9.48 o 
  -8  26   1        9.28        9.44     13.37 o 
  -2  26   1      575.85      614.45     53.46 o 
  -1  26   1      299.54      435.51    133.91 o 
   0  26   1     1478.76     1652.77    110.36 o 
   1  26   1      713.60      684.80     47.13 o 
   2  26   1     1035.54     1018.70     87.96 o 
   4  26   1      184.60      190.12     23.11 o 
   7  26   1       34.37       24.31     23.32 o 
   8  26   1       13.68       17.40     11.88 o 
  -8  27   1        7.40       13.77     11.70 o 
  -7  27   1       19.05       12.02      7.08 o 
  -6  27   1       40.57       40.08     18.24 o 
  -2  27   1       43.64       35.36     10.68 o 
  -1  27   1      395.35      460.14     48.33 o 
   0  27   1      658.85      762.59     51.45 o 
   1  27   1      122.77      113.34     13.53 o 
   2  27   1     1320.20     1402.82    103.76 o 
   3  27   1     1033.57     1060.30    341.34 o 
   7  27   1       34.99       29.14     15.84 o 
   8  27   1        4.65       16.89     12.13 o 
  -7  28   1       14.38        0.58      9.37 o 
  -2  28   1      132.53      109.30     26.96 o 
  -1  28   1      570.95      676.85     58.61 o 
   0  28   1      880.91      892.63     77.48 o 
   1  28   1      102.34       90.54     13.96 o 
   2  28   1     1097.19     1090.11    114.05 o 
   3  28   1      594.97      582.25     61.65 o 
   7  28   1       36.36       32.92     18.13 o 
  -6  29   1       66.68       37.07     26.78 o 
  -5  29   1       71.76       55.54     38.49 o 
  -4  29   1      207.75      156.25     47.36 o 
  -1  29   1       56.53       48.78     15.45 o 
   0  29   1     1192.10     1297.66    112.11 o 
   1  29   1       37.65       38.99     11.99 o 
   3  29   1      257.74      240.47    104.49 o 
   6  29   1       10.42       10.03      8.14 o 
   7  29   1       25.68       30.12     16.06 o 
  -1  30   1      230.28      271.22     33.15 o 
   1  30   1       23.57       32.81     10.79 o 
   2  30   1       41.74       23.26      8.94 o 
   3  30   1      581.72      552.90     58.68 o 
   5  30   1        8.25       50.13     21.61 o 
   6  30   1        9.94        9.19      9.70 o 
   7  30   1        5.72        7.23      6.86 o 
  -6  31   1       31.88       16.49      9.48 o 
  -5  31   1       49.81       67.92     24.78 o 
  -1  31   1       58.77       48.85     18.68 o 
   2  31   1      129.78      141.72     23.10 o 
   6  31   1       13.60        6.36      9.73 o 
  -7  32   1       13.34       19.76     13.66 o 
  -6  32   1       24.03        9.08      6.18 o 
  -2  32   1      181.13      194.23     58.64 o 
  -1  32   1      419.30      444.58     49.84 o 
   0  32   1       32.49       64.97     24.60 o 
   1  32   1      486.03      836.29     81.08 o 
   2  32   1      107.79       89.75     11.56 o 
   4  32   1      167.48      204.85     44.46 o 
   7  32   1       45.45       32.52     13.92 o 
  -7  33   1       35.62       30.05     13.62 o 
  -6  33   1       32.30       44.03     19.98 o 
  -4  33   1       22.85      149.42     30.77 o 
  -2  33   1      265.79      272.63     47.33 o 
   2  33   1      364.19      341.88     44.86 o 
  -7  34   1        9.54       20.99     11.70 o 
  -6  34   1       11.36       12.24      9.08 o 
  -3  34   1      353.05      870.96    100.23 o 
  -2  34   1      241.27      282.55     51.53 o 
   0  34   1      192.51      220.42     27.89 o 
   2  34   1       52.72       51.06     15.15 o 
   5  34   1       85.98       50.34     20.54 o 
   6  34   1       10.69       26.30     14.67 o 
  -6  35   1        0.80        9.23      8.46 o 
  -5  35   1      103.42       88.45     17.05 o 
   0  35   1      241.04      203.64     25.39 o 
  -6  36   1       25.77       38.22     17.07 o 
  -5  36   1       44.93       46.80     16.28 o 
  -3  36   1      363.86      413.92     40.18 o 
  -1  36   1       21.41       42.36     16.97 o 
   1  36   1       70.35       64.88     19.59 o 
   6  36   1       26.26       21.72     22.78 o 
  -6  37   1        2.49       11.95     11.37 o 
  -3  37   1       15.96       -0.47      7.23 o 
  -1  37   1      169.72      156.68     24.29 o 
   1  37   1        8.42       27.97      9.73 o 
   3  37   1       32.47       25.69     13.41 o 
  -6  38   1       17.28       27.06     12.93 o 
  -2  38   1       87.07       75.72     46.97 o 
   0  38   1      291.70      254.54     52.03 o 
   1  38   1      234.62      268.75     26.91 o 
   3  38   1       65.93       59.89     19.73 o 
   4  38   1        2.89       44.17     17.36 o 
   5  38   1       83.44      108.46     25.52 o 
  -6  39   1        3.33       14.89     10.17 o 
  -4  39   1       17.26       36.58     14.93 o 
  -2  39   1       76.04       78.73     17.37 o 
  -1  39   1      190.67      332.45     32.94 o 
   0  39   1      124.03      190.35     41.57 o 
   2  39   1      156.81      146.57     34.71 o 
  -4  40   1       25.16       50.64     20.74 o 
  -3  40   1      120.22      274.43     42.25 o 
  -2  40   1       20.35       10.03      7.74 o 
   0  40   1       43.66       34.63     14.17 o 
   1  40   1       95.50       74.09     28.43 o 
   2  40   1      110.06       94.50     25.23 o 
   3  40   1       95.07      120.22     26.32 o 
  -5  41   1        5.60        5.09      5.41 o 
  -4  41   1       90.18       84.88     17.88 o 
  -2  41   1       71.45       82.32     24.06 o 
  -1  41   1      192.94      178.97     27.33 o 
   0  41   1      105.53       97.01     15.56 o 
   2  41   1       34.93       29.65     12.64 o 
   3  41   1      122.54      197.16     36.25 o 
   4  41   1        7.37        7.12      4.47 o 
  -5  42   1       13.95       12.20      9.01 o 
  -4  42   1       26.87       49.70     19.00 o 
  -3  42   1       10.30       21.68     10.61 o 
  -1  42   1      147.67      240.10     84.04 o 
   0  42   1       48.82       30.86     10.37 o 
   1  42   1       90.83       89.03     26.32 o 
   2  42   1       25.89       22.14      8.34 o 
   3  42   1       59.27       92.49     15.92 o 
   4  42   1       54.22       24.96     13.95 o 
   5  42   1       32.01       38.55     18.75 o 
  -5  43   1       35.92       18.20     12.57 o 
  -4  43   1       22.35       32.62     15.48 o 
  -3  43   1       61.15       74.64     30.60 o 
  -1  43   1      139.75      155.33     36.15 o 
   0  43   1       50.63       57.37     11.48 o 
   1  43   1       67.61       52.07     14.23 o 
   2  43   1      154.32      195.57     21.05 o 
   3  43   1       77.05       80.87     12.87 o 
   4  43   1       41.41       33.64     18.68 o 
   5  43   1        2.43       -1.45      6.68 o 
  -4  44   1       59.76       73.37     17.84 o 
  -3  44   1       15.42       15.22     10.61 o 
  -2  44   1       62.11       61.83     15.02 o 
  -1  44   1       52.03       52.17     12.33 o 
   0  44   1       16.45        7.41     10.24 o 
   1  44   1       63.62       52.51     17.15 o 
   2  44   1       34.88       18.27     10.54 o 
   3  44   1      127.83       62.00     26.69 o 
   4  44   1       40.72       38.48     15.30 o 
  -4  45   1        2.00       -6.03      6.83 o 
  -3  45   1       96.00       80.85     15.81 o 
  -2  45   1       51.90       66.70     19.57 o 
  -1  45   1        2.82       14.64      7.10 o 
   0  45   1       64.30       51.78     13.18 o 
   1  45   1       40.20       38.66     16.17 o 
   2  45   1       21.04       20.47      7.64 o 
   3  45   1       11.39        4.94      8.79 o 
  -4  46   1        5.98       29.78     13.98 o 
  -3  46   1      102.61      136.00     23.05 o 
  -2  46   1      263.51      328.82     57.05 o 
  -1  46   1       19.21        5.93     19.45 o 
   1  46   1       45.82       40.88     17.99 o 
   2  46   1        7.54        5.30      3.57 o 
   3  46   1      102.66      121.42     19.16 o 
  -3  47   1       22.81       17.69      9.84 o 
  -2  47   1       26.77       43.42     12.25 o 
  -1  47   1        9.10       10.75      5.36 o 
   0  47   1       78.55       77.84     20.23 o 
   1  47   1        6.65        5.02     15.13 o 
   2  47   1      258.23      287.30    287.99 o 
   3  47   1       35.56       63.98     22.67 o 
  -3  48   1       26.73       63.25     22.09 o 
  -2  48   1      110.81      108.99     23.16 o 
  -1  48   1       10.86       11.42      6.14 o 
   0  48   1       15.74       15.85      8.38 o 
   1  48   1       29.41       28.09     12.37 o 
   3  48   1       18.49       32.04     14.09 o 
  -2  49   1      105.18       98.15     26.93 o 
  -1  49   1       58.96       45.04     13.38 o 
   0  49   1        3.23        3.21      3.83 o 
   1  49   1        7.73        9.95      8.75 o 
   2  49   1       13.52        7.05      8.25 o 
  -2  50   1        3.94       32.25     13.51 o 
  -1  50   1       35.19       29.62      9.32 o 
   0  50   1       26.02       24.78      8.28 o 
   1  50   1       47.78       37.79     18.17 o 
   2  50   1       31.66       28.45     13.19 o 
  -1  51   1       28.71       23.78      8.56 o 
   0  51   1        2.43       -0.11      6.21 o 
   1  51   1        8.20        3.38      3.63 o 
  -3 -48   2        5.62        5.74     10.46 o 
  -3 -47   2       38.12       21.22     12.32 o 
  -4 -46   2        8.46       -1.53      7.23 o 
  -3 -46   2        9.89       -0.25      6.47 o 
  -4 -45   2       38.54       25.21     17.15 o 
  -3 -45   2       16.39       14.38     10.28 o 
  -2 -45   2       73.54       72.18     36.89 o 
  -1 -45   2        0.27        8.10      6.32 o 
  -4 -44   2        9.58        4.25      7.12 o 
  -3 -44   2        0.48       15.22     12.42 o 
  -2 -44   2       37.89       22.05     13.59 o 
  -1 -44   2       67.11       78.54     25.37 o 
  -5 -43   2       30.06       26.27     13.26 o 
  -4 -43   2       96.05       75.25     24.75 o 
  -3 -43   2       12.77        5.05      7.92 o 
  -2 -43   2       18.86       24.49      9.42 o 
  -1 -43   2       26.39       42.98     16.49 o 
  -5 -42   2        3.40       11.99     10.06 o 
  -4 -42   2       17.22        3.74      8.72 o 
  -3 -42   2       10.63       13.26      6.68 o 
  -2 -42   2       32.69       28.18     15.35 o 
  -1 -42   2       20.42       14.71     10.86 o 
   0 -42   2       36.33       21.18     11.77 o 
  -5 -41   2       12.34       22.16     11.51 o 
  -4 -41   2        1.88       20.67     12.97 o 
  -3 -41   2       14.91       27.90     17.73 o 
  -2 -41   2       37.75       19.38      9.03 o 
  -1 -41   2       73.77       72.26     21.92 o 
   0 -41   2       69.10       40.78     18.35 o 
  -5 -40   2       27.75       25.72     15.19 o 
  -4 -40   2       63.64       75.63     36.92 o 
  -3 -40   2       30.46       14.64     11.59 o 
  -2 -40   2      121.58       97.64     27.56 o 
  -1 -40   2      160.62      170.69     36.78 o 
   0 -40   2        4.37       -4.65      4.65 o 
  -6 -39   2       45.15       51.56     23.40 o 
  -5 -39   2       18.68       40.32     18.78 o 
  -4 -39   2       30.05       50.72     19.98 o 
  -3 -39   2       74.56       70.04     22.35 o 
  -1 -39   2      186.33      204.37     48.00 o 
   0 -39   2       98.65       80.71     19.01 o 
   3 -39   2       89.99       73.43     27.19 o 
   4 -39   2       39.34       29.28      8.90 o 
  -6 -38   2       11.37       24.55     14.57 o 
  -5 -38   2       10.96       15.40     11.48 o 
  -4 -38   2        9.76       25.72     12.50 o 
  -3 -38   2       40.87       49.78     16.35 o 
  -2 -38   2        5.21       19.29     13.18 o 
  -1 -38   2      242.27      300.27     46.97 o 
   0 -38   2       52.68       57.67     19.84 o 
   3 -38   2       71.94       43.18     22.68 o 
   4 -38   2      374.86      463.76     65.28 o 
  -6 -37   2        2.99       20.48     11.08 o 
  -5 -37   2        5.59       16.20     11.73 o 
  -4 -37   2      231.15      212.22     50.63 o 
  -3 -37   2      110.80      108.54     24.29 o 
  -2 -37   2       84.64      107.60     57.11 o 
  -1 -37   2       74.48      111.70     59.87 o 
   0 -37   2       27.59       42.11     13.81 o 
   3 -37   2       16.59       20.42     13.04 o 
   4 -37   2      183.67      164.02     38.90 o 
  -6 -36   2        4.88       18.09     13.51 o 
  -5 -36   2       78.23       82.32     22.64 o 
  -4 -36   2       27.71       88.21     26.74 o 
  -3 -36   2      195.59      183.57     48.99 o 
  -2 -36   2       23.68       28.01     14.28 o 
  -1 -36   2      199.53      208.06     33.96 o 
   0 -36   2       31.70       28.48     10.68 o 
   3 -36   2       42.75       33.99     10.63 o 
   4 -36   2      179.37      183.80     41.26 o 
   5 -36   2       33.49       27.90      9.72 o 
  -6 -35   2       34.15       45.41     20.64 o 
  -5 -35   2        1.37       32.69     14.96 o 
  -4 -35   2      324.08      260.82     36.88 o 
  -3 -35   2       52.77       40.26     14.79 o 
  -2 -35   2      579.97      596.80     69.74 o 
  -1 -35   2      235.74      226.31     35.07 o 
   0 -35   2      145.30      138.61     36.27 o 
   1 -35   2       30.44       20.13      7.78 o 
   3 -35   2      105.37       88.09     36.08 o 
   4 -35   2       85.88       79.97     21.50 o 
   5 -35   2       83.26       69.44     18.12 o 
   6 -35   2        0.92       16.45     11.15 o 
  -7 -34   2        4.52       11.15     10.46 o 
  -6 -34   2       41.15       53.66     20.56 o 
  -5 -34   2      135.73       89.86     29.20 o 
  -4 -34   2       37.02       58.39     24.27 o 
  -3 -34   2      275.03      229.93     49.94 o 
  -1 -34   2       38.02       41.86     12.16 o 
   1 -34   2       10.02       11.33      4.83 o 
   3 -34   2      169.97      133.47     85.18 o 
   4 -34   2      188.10      200.98     29.09 o 
   5 -34   2      121.18      108.41     20.09 o 
   6 -34   2       36.17       23.84     12.43 o 
   7 -34   2        7.88       16.02     12.89 o 
  -7 -33   2        2.72        7.74      9.08 o 
  -6 -33   2       59.92       41.28     20.68 o 
  -5 -33   2        1.57       17.22     10.46 o 
  -4 -33   2      104.91       96.61     23.05 o 
  -3 -33   2      168.58      203.66     57.35 o 
  -1 -33   2       86.19       55.99     13.16 o 
   2 -33   2      782.31     1171.12    130.43 o 
   3 -33   2      231.40      287.91     53.93 o 
   4 -33   2      127.33      102.12     17.46 o 
   5 -33   2       21.31       20.25     10.32 o 
   6 -33   2        1.25        4.83      2.41 o 
   7 -33   2       19.44       14.46     11.30 o 
  -7 -32   2        6.42       10.32      8.39 o 
  -6 -32   2       10.78       20.78     11.44 o 
  -5 -32   2       31.75       21.62     13.26 o 
  -4 -32   2      134.09      126.43     68.09 o 
  -3 -32   2      241.05      204.13     56.12 o 
  -1 -32   2        9.96        9.92      4.23 o 
   1 -32   2      233.26      262.80     35.44 o 
   3 -32   2      246.36      329.24     64.57 o 
   4 -32   2      203.86      236.89     33.54 o 
   5 -32   2       63.84       63.63     16.28 o 
   6 -32   2       33.79       25.73     10.93 o 
   7 -32   2       66.52       52.11     28.02 o 
  -7 -31   2       12.71       23.39     11.48 o 
  -6 -31   2       85.57       70.04     29.26 o 
  -5 -31   2       63.47       87.77     28.02 o 
  -4 -31   2      191.29      185.61     42.62 o 
  -3 -31   2      817.70      807.85     90.62 o 
  -1 -31   2       88.16       91.38     19.65 o 
   0 -31   2      254.68      275.62     37.39 o 
   1 -31   2      124.32      104.95     31.25 o 
   3 -31   2      831.76      922.75     73.54 o 
   4 -31   2      154.71      189.27     29.74 o 
   5 -31   2       15.08       25.40     10.42 o 
   6 -31   2        9.46        5.27      8.17 o 
   7 -31   2        4.49       14.49     12.86 o 
  -7 -30   2       15.89       20.74     15.22 o 
  -6 -30   2       44.67       59.52     22.02 o 
  -5 -30   2       23.10       38.62     17.98 o 
  -4 -30   2      310.40      320.63     59.15 o 
  -3 -30   2      150.25      137.79     27.87 o 
  -2 -30   2      824.33      788.79     76.50 o 
  -1 -30   2      370.19      359.79     43.46 o 
   0 -30   2      108.48      103.59     27.17 o 
   3 -30   2      320.35      335.44     47.83 o 
   4 -30   2      415.19      378.98     49.05 o 
   5 -30   2       10.10       12.83      6.76 o 
   6 -30   2       64.54       64.47     15.62 o 
   7 -30   2       14.10       24.60      9.46 o 
  -7 -29   2       15.36        8.32      8.75 o 
  -6 -29   2       69.13       37.18     17.84 o 
  -5 -29   2       53.09       29.51     15.88 o 
  -4 -29   2      268.86      260.39     63.17 o 
  -3 -29   2      124.01      114.80     28.77 o 
  -1 -29   2      138.95      138.67     33.95 o 
   0 -29   2       29.69       38.51     11.88 o 
   1 -29   2      154.05      145.89     22.28 o 
   2 -29   2      341.81      369.93     44.10 o 
   3 -29   2      271.11      236.30     29.26 o 
   4 -29   2      430.11      470.47     39.02 o 
   5 -29   2      113.64      141.03     27.35 o 
   6 -29   2       30.90       34.08     10.91 o 
   7 -29   2        9.91       11.78      7.03 o 
  -7 -28   2       28.45       55.40     25.36 o 
  -5 -28   2      185.18      262.85     50.00 o 
  -4 -28   2      683.56      693.25     80.60 o 
  -3 -28   2       64.08       62.88     18.43 o 
  -1 -28   2      580.76      603.82     64.21 o 
   0 -28   2       57.05       55.38      9.22 o 
   1 -28   2      317.30      336.07     28.23 o 
   3 -28   2      160.66      203.54     32.06 o 
   4 -28   2      177.09      165.32     27.83 o 
   5 -28   2       31.06       34.40     10.39 o 
   6 -28   2       27.23       28.91     10.29 o 
   7 -28   2        8.23       16.46      7.85 o 
  -7 -27   2        7.28       18.38     15.33 o 
  -5 -27   2       62.52       74.25     39.36 o 
  -4 -27   2      269.50      248.15     31.66 o 
  -3 -27   2      255.35      190.38     26.74 o 
  -2 -27   2      554.21      560.02     66.59 o 
  -1 -27   2      167.16      176.35     38.66 o 
   0 -27   2       43.29       32.05      5.54 o 
   1 -27   2      216.49      188.23     14.45 o 
   2 -27   2      548.62      574.72     60.63 o 
   3 -27   2      470.42      674.41    102.52 o 
   4 -27   2      617.69      669.40     53.02 o 
   5 -27   2      154.68      125.56     47.40 o 
   6 -27   2       59.65       74.06     12.06 o 
   7 -27   2        5.43        1.80      6.32 o 
  -8 -26   2       13.15       22.01     12.17 o 
  -7 -26   2       10.89        7.81      4.00 o 
  -6 -26   2      120.81      114.25     38.44 o 
  -5 -26   2       25.06       22.56     13.99 o 
  -4 -26   2      132.40      128.70     25.68 o 
  -3 -26   2       36.55       38.34     14.21 o 
  -2 -26   2       65.09       55.36     12.29 o 
  -1 -26   2      321.77      282.80     31.71 o 
   0 -26   2      146.27      132.18     13.66 o 
   1 -26   2      179.58      196.98     40.44 o 
   2 -26   2      107.11       89.81     13.38 o 
   3 -26   2       12.57       17.50      9.44 o 
   4 -26   2      153.23      135.98     22.15 o 
   5 -26   2       33.95       36.55     12.90 o 
   6 -26   2       72.78       93.45     26.21 o 
   7 -26   2       16.17       18.96      7.90 o 
   8 -26   2       11.38       13.73      6.51 o 
  -8 -25   2        9.37       10.50      9.01 o 
  -7 -25   2       47.50       54.90     23.40 o 
  -6 -25   2      334.37      497.37     69.39 o 
  -5 -25   2       21.99       11.70      8.21 o 
  -4 -25   2       24.45       22.09     11.19 o 
  -3 -25   2      351.21      386.70     48.86 o 
  -2 -25   2      684.07      734.56     64.73 o 
   0 -25   2      140.41      177.25     15.66 o 
   1 -25   2      112.61      115.26     24.05 o 
   2 -25   2      454.73      437.51     43.59 o 
   3 -25   2      586.17      612.89     46.02 o 
   4 -25   2      122.57      112.21     22.62 o 
   5 -25   2      289.17      355.43     64.75 o 
   6 -25   2      209.57      184.06     27.33 o 
   7 -25   2        3.69       13.33      3.58 o 
   8 -25   2       13.72        9.37      5.92 o 
  -8 -24   2        4.25       -0.69      7.08 o 
  -7 -24   2       33.63       17.08     10.32 o 
  -6 -24   2       16.53       38.54     16.64 o 
  -5 -24   2       17.53       14.39     11.01 o 
  -4 -24   2      581.50      604.80     65.15 o 
  -3 -24   2      368.98      292.34     36.43 o 
  -2 -24   2       39.78       41.28     13.48 o 
   0 -24   2      445.93      479.82     44.37 o 
   2 -24   2      110.88      103.98     14.69 o 
   3 -24   2      524.91      536.25     63.39 o 
   4 -24   2      109.42       84.88     17.22 o 
   5 -24   2      240.40      282.96     51.93 o 
   6 -24   2      144.67      110.91     22.30 o 
   7 -24   2       19.78       14.19      7.64 o 
   8 -24   2       23.20       22.86      8.73 o 
  -8 -23   2       17.73       30.88     14.13 o 
  -7 -23   2       33.47       55.66     20.42 o 
  -6 -23   2       63.42       68.58     24.82 o 
  -5 -23   2      661.18      795.18     92.07 o 
  -4 -23   2       54.44       44.12     19.08 o 
  -3 -23   2        5.53        9.23      4.90 o 
  -2 -23   2        5.83        7.88      6.10 o 
   0 -23   2      296.32      308.77     28.65 o 
   1 -23   2      963.89      999.20     67.71 o 
   2 -23   2      203.78      225.58     20.02 o 
   3 -23   2      384.21      342.56     36.44 o 
   4 -23   2       12.17       11.04      6.03 o 
   5 -23   2       31.90       58.68     13.63 o 
   6 -23   2       30.76       22.79      9.99 o 
   7 -23   2       10.99       14.01      7.31 o 
   8 -23   2        3.28        2.07      5.48 o 
  -8 -22   2       27.22       25.18     14.50 o 
  -7 -22   2      177.93      170.96     36.78 o 
  -6 -22   2       31.06        6.29      6.72 o 
  -5 -22   2      163.95      204.29     38.50 o 
  -4 -22   2       52.58       47.94     18.86 o 
  -3 -22   2      292.96      301.32     33.19 o 
  -2 -22   2      602.74      574.77     54.26 o 
  -1 -22   2       41.46       40.94      6.70 o 
   0 -22   2     1182.84     1498.37     84.55 o 
   1 -22   2      892.37      869.00    121.85 o 
   2 -22   2      270.30      273.31     27.97 o 
   3 -22   2      472.55      527.67     49.10 o 
   4 -22   2      559.98      622.33     63.94 o 
   5 -22   2       60.06       71.53     16.45 o 
   6 -22   2       14.30       16.35     11.26 o 
   7 -22   2        3.30       10.36      5.81 o 
   8 -22   2       12.13       18.93      9.08 o 
  -8 -21   2       14.79        8.68      9.55 o 
  -7 -21   2      184.99      184.14     37.37 o 
  -6 -21   2       88.24      117.82     63.80 o 
  -5 -21   2      307.10      319.96     41.74 o 
  -4 -21   2      414.39      411.24     53.64 o 
  -3 -21   2      183.07      202.88     40.86 o 
  -2 -21   2      683.07      725.96     49.57 o 
  -1 -21   2       91.60      105.68     22.19 o 
   0 -21   2     2470.21     2929.03    161.86 o 
   1 -21   2     1574.74     1808.71    100.60 o 
   2 -21   2      215.20      245.88     21.56 o 
   3 -21   2      545.47      570.48     35.70 o 
   4 -21   2      149.12      133.99     26.60 o 
   5 -21   2       15.26       19.59      7.27 o 
   6 -21   2       46.38       37.57     12.97 o 
   7 -21   2      164.88      221.65     39.00 o 
   8 -21   2       40.43       34.34     14.53 o 
  -7 -20   2       80.16       68.01     16.17 o 
  -6 -20   2      199.00      212.09     44.59 o 
  -5 -20   2      605.06      628.24     71.99 o 
  -4 -20   2      137.23      151.44     37.55 o 
  -3 -20   2       29.69       67.66     14.90 o 
  -2 -20   2      648.73      680.29     57.31 o 
  -1 -20   2     3049.37     2926.69    114.01 o 
   0 -20   2     1834.86     1936.64     83.34 o 
   1 -20   2     3767.85     4036.81    222.78 o 
   2 -20   2      349.41      407.22     26.92 o 
   3 -20   2      158.13      143.87     17.98 o 
   4 -20   2      292.16      341.60     40.62 o 
   5 -20   2       32.04       89.74     32.45 o 
   6 -20   2      204.95      252.83     43.97 o 
   7 -20   2       74.75       90.32     15.44 o 
   8 -20   2       68.45       54.93     15.38 o 
  -8 -19   2       47.89       39.93     15.95 o 
  -6 -19   2      303.43      337.90     33.67 o 
  -5 -19   2      277.16      230.60     39.94 o 
  -4 -19   2      241.12      276.50     35.38 o 
  -3 -19   2      216.58      197.76     26.93 o 
  -2 -19   2      125.99      129.47     34.07 o 
  -1 -19   2     6083.09     6098.61    150.55 o 
   0 -19   2      367.82      385.64     29.13 o 
   1 -19   2     5803.96     5719.17    173.16 o 
   2 -19   2      129.03      112.85     18.79 o 
   3 -19   2      311.18      279.77     24.68 o 
   4 -19   2      382.42      391.03     27.19 o 
   5 -19   2      810.21      696.81     99.77 o 
   6 -19   2      284.16      312.29     43.21 o 
   7 -19   2       44.17       42.99     13.04 o 
   8 -19   2        5.36       13.56      7.39 o 
  -8 -18   2       59.61       74.06     19.04 o 
  -7 -18   2       29.18       41.20     22.23 o 
  -6 -18   2       12.98       24.99     11.62 o 
  -5 -18   2      361.37      350.91     37.98 o 
  -4 -18   2      862.10      981.31     85.60 o 
  -3 -18   2      291.13      398.83     37.62 o 
  -1 -18   2     2843.31     3191.30    136.47 o 
   0 -18   2     1127.48     1280.02     78.78 o 
   1 -18   2     2651.75     2960.89    194.25 o 
   2 -18   2      208.24      221.61     22.55 o 
   3 -18   2      130.55      117.15     18.87 o 
   4 -18   2       87.33       83.66     10.41 o 
   5 -18   2       43.30       59.52     15.04 o 
   6 -18   2      384.40      373.37     68.71 o 
   7 -18   2       12.21       17.82      6.79 o 
   8 -18   2      150.53      150.40     22.69 o 
  -8 -17   2      124.04      149.08     37.82 o 
  -6 -17   2      432.34      507.37     59.05 o 
  -5 -17   2       63.46       49.44     13.15 o 
  -4 -17   2       82.44       64.94     19.20 o 
  -3 -17   2      386.20      391.96     40.79 o 
  -1 -17   2     1564.07     1633.56     69.46 o 
   0 -17   2      920.15      906.45     39.92 o 
   1 -17   2      431.59      374.63     27.46 o 
   2 -17   2     2082.95     2171.80     85.04 o 
   3 -17   2      417.70      477.46     31.18 o 
   4 -17   2       88.38       80.66     10.00 o 
   5 -17   2       78.93       94.81     25.12 o 
   6 -17   2      370.52      415.21     34.63 o 
   7 -17   2        0.75       10.81      8.46 o 
   8 -17   2       26.68       25.97     11.06 o 
  -8 -16   2       51.28       37.17     15.33 o 
  -7 -16   2        3.27       21.50     11.95 o 
  -6 -16   2        2.73       18.05      7.30 o 
  -5 -16   2      179.41      213.51     23.12 o 
  -4 -16   2      132.96      102.03     14.27 o 
  -3 -16   2      846.23      918.64     80.54 o 
  -2 -16   2      265.86      289.25     25.15 o 
  -1 -16   2     2453.35     2368.40     58.64 o 
   0 -16   2     4162.03     4602.23    196.61 o 
   1 -16   2      572.44      509.19     28.96 o 
   2 -16   2      351.01      376.67     29.32 o 
   3 -16   2      186.44      200.14     15.79 o 
   4 -16   2       57.60       47.49      7.10 o 
   5 -16   2      184.63      170.63     23.52 o 
   6 -16   2      103.26      118.42     25.70 o 
   7 -16   2      125.84      137.41     30.95 o 
   8 -16   2       37.91       39.81     13.50 o 
  -9 -15   2       10.26       23.21     13.73 o 
  -8 -15   2       50.23       59.34     26.45 o 
  -7 -15   2       59.64       54.88     18.53 o 
  -6 -15   2       52.37       54.98     16.54 o 
  -5 -15   2      138.47      160.90     17.66 o 
  -4 -15   2       42.03       40.26      6.25 o 
  -3 -15   2      492.93      673.97     56.88 o 
  -2 -15   2     1773.44     1754.57     74.95 o 
  -1 -15   2     1540.02     1486.65     31.00 o 
   0 -15   2     1022.46     1069.98     39.23 o 
   1 -15   2      397.90      374.83     19.44 o 
   2 -15   2     1147.93     1068.03     79.23 o 
   3 -15   2     1090.98     1258.67     49.88 o 
   4 -15   2       66.19       60.89      8.24 o 
   5 -15   2      279.07      369.42     28.41 o 
   6 -15   2      338.52      434.35     49.04 o 
   7 -15   2       67.29       91.41     26.97 o 
   8 -15   2        0.25        7.58      6.76 o 
  -9 -14   2       13.55        6.47      7.45 o 
  -8 -14   2        4.44        8.10      3.81 o 
  -7 -14   2       15.58        6.10      6.28 o 
  -6 -14   2      203.28      247.98     45.65 o 
  -5 -14   2      285.10      320.22     26.96 o 
  -4 -14   2      362.47      353.23     31.35 o 
  -3 -14   2      495.42      483.50     44.95 o 
  -2 -14   2      567.19      497.34     29.06 o 
  -1 -14   2      487.31      411.12     20.59 o 
   0 -14   2     8850.38     9576.39    339.76 o 
   1 -14   2      875.66      839.66     45.46 o 
   2 -14   2      409.45      412.69     24.35 o 
   3 -14   2      267.33      259.10     14.20 o 
   4 -14   2      464.80      416.65     27.44 o 
   5 -14   2      263.22      275.93     24.30 o 
   6 -14   2      279.75      283.42     41.40 o 
   7 -14   2      278.89      275.33     43.01 o 
   8 -14   2       43.18       68.42     33.41 o 
   9 -14   2        1.90       -5.74      6.90 o 
  -9 -13   2        8.54       20.99     11.55 o 
  -8 -13   2       33.89       29.21     14.24 o 
  -7 -13   2       37.43       21.07     13.95 o 
  -6 -13   2      375.98      399.20     59.60 o 
  -5 -13   2      705.52      633.44     47.22 o 
  -4 -13   2       95.59      111.90     15.20 o 
  -3 -13   2      439.38      434.44     39.61 o 
  -2 -13   2     1200.82     1135.28     39.52 o 
  -1 -13   2      252.86      239.84     12.85 o 
   0 -13   2      889.06      883.99     75.76 o 
   1 -13   2      131.38      141.59      8.34 o 
   2 -13   2      285.87      227.60     19.70 o 
   3 -13   2      532.87      463.88     24.65 o 
   4 -13   2      338.48      333.96     21.77 o 
   5 -13   2      149.30      165.76     34.68 o 
   6 -13   2       67.60       61.48     15.37 o 
   7 -13   2       63.93       42.77     15.62 o 
   8 -13   2       41.41       44.98     13.31 o 
   9 -13   2       59.49       58.78     14.63 o 
  -9 -12   2       35.38       18.82     11.01 o 
  -8 -12   2       43.80       48.11     21.84 o 
  -7 -12   2       12.92        7.96      6.43 o 
  -6 -12   2      146.87      156.51     47.91 o 
  -5 -12   2      106.03      129.57     29.93 o 
  -4 -12   2      369.92      384.95     26.25 o 
  -3 -12   2     2176.56     2233.20    122.96 o 
  -2 -12   2      524.46      513.90     24.44 o 
  -1 -12   2      835.44      883.59     47.88 o 
   1 -12   2      481.71      467.88     23.81 o 
   2 -12   2     2159.15     2111.21     52.55 o 
   3 -12   2     1840.37     1931.87     61.88 o 
   4 -12   2      217.27      223.88     17.23 o 
   5 -12   2      257.26      284.76     41.40 o 
   6 -12   2      355.57      478.54     43.99 o 
   7 -12   2       46.64       46.19     12.95 o 
   8 -12   2        6.01       14.64     11.88 o 
   9 -12   2        9.87        9.70      8.54 o 
  -9 -11   2        7.84       14.57     10.50 o 
  -8 -11   2       19.93       13.00     13.15 o 
  -7 -11   2        1.98        1.89      3.70 o 
  -6 -11   2      180.46      207.61     36.14 o 
  -5 -11   2      242.56      222.87     24.22 o 
  -4 -11   2      195.49      223.73     19.95 o 
  -3 -11   2     1152.15     1095.64     46.92 o 
  -2 -11   2     1470.37     1452.85     74.11 o 
  -1 -11   2     1424.61     1461.80     44.24 o 
   0 -11   2    10126.93    10165.51    187.60 o 
   1 -11   2      524.38      546.34     27.36 o 
   2 -11   2      581.52      506.94     21.85 o 
   3 -11   2     2189.35     1993.69     49.71 o 
   4 -11   2      637.61      702.47     47.58 o 
   5 -11   2      160.35      183.80     18.42 o 
   6 -11   2      451.38      543.11     46.09 o 
   7 -11   2       94.31      100.67     22.43 o 
   8 -11   2        0.20       12.13      6.55 o 
   9 -11   2       75.95       30.02     16.50 o 
  -9 -10   2        1.03       15.07      9.15 o 
  -8 -10   2       33.79       68.23     25.18 o 
  -7 -10   2       42.76       50.58     19.19 o 
  -6 -10   2      521.02      540.61     60.99 o 
  -5 -10   2      268.14      281.06     28.67 o 
  -4 -10   2     1039.10     1140.02    105.13 o 
  -3 -10   2     1286.68     1218.51     76.36 o 
  -2 -10   2       12.32       14.51      1.97 o 
  -1 -10   2     1267.34     1016.59     42.88 o 
   0 -10   2     3348.33     2747.66     52.16 o 
   1 -10   2     2514.48     2277.02     42.00 o 
   2 -10   2     1069.30     1116.76     20.27 o 
   3 -10   2     1359.31     1257.97     53.89 o 
   4 -10   2      182.71      228.64     28.45 o 
   5 -10   2      107.84      121.75     18.84 o 
   6 -10   2       75.94       60.91     13.13 o 
   7 -10   2       41.33       50.90     14.08 o 
   8 -10   2       15.01       16.93      9.26 o 
   9 -10   2       25.74       30.59     10.32 o 
  -9  -9   2       29.71       16.86      8.46 o 
  -8  -9   2        6.89        1.05      5.23 o 
  -7  -9   2      123.64      152.27     34.88 o 
  -6  -9   2       49.07       42.74     17.26 o 
  -5  -9   2       49.44       53.37     10.42 o 
  -4  -9   2      214.76      205.16     17.99 o 
  -3  -9   2      399.52      360.14     24.57 o 
  -2  -9   2     1881.47     1718.35     67.41 o 
  -1  -9   2     6879.44     6215.69    114.03 o 
   0  -9   2    34887.49    47654.53   4063.79 o 
   1  -9   2     5500.31     5031.35     68.85 o 
   2  -9   2     1658.43     1521.75     27.51 o 
   3  -9   2       36.13       56.43      5.35 o 
   4  -9   2      352.03      345.80     24.98 o 
   5  -9   2      147.02      169.10     25.13 o 
   6  -9   2      104.05      103.50     15.04 o 
   7  -9   2      338.01      361.72     48.59 o 
   8  -9   2       26.20       25.21      9.39 o 
   9  -9   2       33.92       33.98     12.10 o 
  -9  -8   2       11.17       49.94     23.21 o 
  -8  -8   2       16.93       12.82     12.71 o 
  -7  -8   2       75.67      100.65     52.81 o 
  -6  -8   2      162.15      175.69     38.03 o 
  -5  -8   2      250.78      298.67     32.07 o 
  -4  -8   2      210.20      201.91     32.93 o 
  -3  -8   2       99.10      118.32     10.66 o 
  -2  -8   2     1687.03     1663.27     42.31 o 
  -1  -8   2     1571.03     1689.40    114.44 o 
   1  -8   2     1344.84     1300.26     54.72 o 
   2  -8   2      191.48      169.66      8.27 o 
   3  -8   2      871.72     1013.15     38.17 o 
   4  -8   2      202.30      220.86     23.14 o 
   5  -8   2      374.91      334.82     47.33 o 
   6  -8   2      127.31       97.48     14.71 o 
   7  -8   2       53.16       67.38     17.45 o 
   8  -8   2        3.99       10.86      7.82 o 
   9  -8   2       25.05       28.94     12.80 o 
  -8  -7   2       14.58       27.75     13.84 o 
  -6  -7   2      659.74      734.71     82.00 o 
  -5  -7   2       92.48      168.49     24.91 o 
  -4  -7   2      496.23      469.28     30.65 o 
  -3  -7   2     2980.93     3218.92    214.79 o 
  -2  -7   2      911.35     1025.49     28.37 o 
  -1  -7   2     1272.61     1101.59     68.55 o 
   0  -7   2    30178.55    37041.23    678.59 o 
   1  -7   2     2247.93     1815.23     38.11 o 
   2  -7   2     1125.23     1025.81     29.10 o 
   3  -7   2     4212.84     4634.17    125.78 o 
   4  -7   2      727.32      765.71     63.81 o 
   5  -7   2      129.45      130.04     15.75 o 
   6  -7   2      216.32      231.79     48.36 o 
   7  -7   2        5.86       10.21      4.74 o 
   8  -7   2        0.13        6.61      7.99 o 
   9  -7   2        2.69        8.61      6.28 o 
  -7  -6   2       26.59       20.38      9.92 o 
  -6  -6   2      291.09      338.89     56.57 o 
  -5  -6   2     1689.27     2043.51    176.68 o 
  -4  -6   2      380.01      369.76     42.00 o 
  -3  -6   2     8610.22     9187.56    384.04 o 
  -2  -6   2     1314.78     1255.02     32.19 o 
  -1  -6   2     2234.84     2022.18     26.63 o 
   0  -6   2     4957.65     3718.04     48.94 o 
   1  -6   2      996.04      784.36     33.13 o 
   2  -6   2      350.39      291.83     12.69 o 
   3  -6   2     5286.06     5459.96    163.10 o 
   4  -6   2      749.23      840.56     69.98 o 
   5  -6   2     1927.00     2242.29    559.12 o 
   6  -6   2      460.88      535.26     45.20 o 
   7  -6   2        0.30        2.59     10.22 o 
   8  -6   2       99.81      100.72     14.60 o 
   9  -6   2        1.82       11.11      9.59 o 
  -7  -5   2       94.43       70.53     27.09 o 
  -6  -5   2       24.45       16.49     12.75 o 
  -5  -5   2      677.28      737.21     64.28 o 
  -4  -5   2      954.47     1076.57     63.39 o 
  -3  -5   2     2920.36     2997.23    130.13 o 
  -2  -5   2      730.99      837.30     50.06 o 
  -1  -5   2    12333.93    13643.11    236.50 o 
   0  -5   2     1023.55      865.25     36.58 o 
   1  -5   2    20799.12    25927.11    335.51 o 
   2  -5   2      840.14      887.38     40.86 o 
   3  -5   2     1087.57     1106.41     38.86 o 
   4  -5   2      423.54      426.56     39.54 o 
   5  -5   2       67.57       60.16     11.02 o 
   6  -5   2      275.21      338.25     31.38 o 
   7  -5   2       63.05       64.73     23.70 o 
   8  -5   2       36.22       53.01     18.35 o 
   9  -5   2        1.00       10.78      6.36 o 
  -8  -4   2       58.95       71.55     16.68 o 
  -6  -4   2      444.72      601.61     70.15 o 
  -5  -4   2      260.62      324.73     34.81 o 
  -4  -4   2        8.26        5.95      2.90 o 
  -3  -4   2      191.83      188.74     21.70 o 
  -2  -4   2     6544.43     6184.28    114.31 o 
  -1  -4   2     8580.51     8644.65    287.77 o 
   0  -4   2     1638.55     1306.25    111.00 o 
   1  -4   2     9242.73     9681.92    124.73 o 
   2  -4   2     6069.85     5828.31    151.46 o 
   3  -4   2      525.95      466.07     22.34 o 
   4  -4   2      506.69      493.40     40.33 o 
   5  -4   2        4.50        5.12      3.41 o 
   6  -4   2      147.56      179.45     23.47 o 
   7  -4   2      192.02      182.75     34.50 o 
   8  -4   2       42.89       47.51     19.01 o 
   9  -4   2       12.71        7.78      6.22 o 
  -8  -3   2        8.84       13.98     11.15 o 
  -6  -3   2      206.68      251.53     34.37 o 
  -5  -3   2      310.45      297.43     32.14 o 
  -4  -3   2      380.54      407.19     26.90 o 
  -3  -3   2      997.23      940.22     45.73 o 
  -2  -3   2      215.94      208.19      9.16 o 
  -1  -3   2     9447.24     9063.82    117.99 o 
   0  -3   2     5931.38     5898.10    121.84 o 
   1  -3   2     7023.35     6429.61     68.28 o 
   2  -3   2     1096.48     1177.55     35.08 o 
   3  -3   2     2065.32     2035.46     44.17 o 
   4  -3   2      159.14      187.71     30.00 o 
   5  -3   2      214.83      167.14     20.04 o 
   6  -3   2      185.22      168.50     23.74 o 
   7  -3   2       56.32       62.49     15.39 o 
   8  -3   2      113.01      118.14     19.77 o 
   9  -3   2        5.12       13.69      5.29 o 
  -8  -2   2       29.26       28.74     17.44 o 
  -7  -2   2       60.44       60.04     22.64 o 
  -6  -2   2      404.26      559.72     63.76 o 
  -5  -2   2      318.95      376.78     47.07 o 
  -4  -2   2      254.42      283.38     19.70 o 
  -3  -2   2     2129.48     2341.66     71.69 o 
  -2  -2   2     1645.66     1533.03     74.88 o 
  -1  -2   2     4725.61     4065.96    205.77 o 
   0  -2   2    11527.74    12508.19    150.14 o 
   1  -2   2     2515.04     2155.55     40.59 o 
   2  -2   2     2026.39     1985.87     31.39 o 
   3  -2   2     2581.04     2702.30     58.09 o 
   4  -2   2      856.91      960.10     60.74 o 
   5  -2   2      379.82      332.23     35.24 o 
   6  -2   2      350.52      395.71     46.45 o 
   7  -2   2        1.36        7.81      8.10 o 
   8  -2   2       21.71       26.28      9.28 o 
   9  -2   2       17.49       13.14      6.44 o 
  -8  -1   2        6.82       13.58      8.90 o 
  -6  -1   2       44.19       26.31     14.14 o 
  -5  -1   2       90.01      131.07     23.75 o 
  -4  -1   2      574.00      649.50     54.51 o 
  -3  -1   2      591.90      533.11     31.31 o 
  -2  -1   2     1588.47     1547.47     75.52 o 
  -1  -1   2     3396.33     3052.84     40.17 o 
   0  -1   2      755.48      604.99     18.04 o 
   1  -1   2     3972.94     3444.04     36.64 o 
   2  -1   2      845.44      847.86     25.33 o 
   3  -1   2      388.68      439.86     18.26 o 
   4  -1   2      265.16      222.39     24.06 o 
   5  -1   2      334.17      346.71     26.23 o 
   6  -1   2        3.40       12.08      5.01 o 
   7  -1   2      372.30      414.90     40.40 o 
   8  -1   2       35.61       11.79      9.74 o 
   9  -1   2        4.85        7.95      8.06 o 
  -8   0   2       74.10       83.12     23.62 o 
  -6   0   2      221.20      200.92     37.22 o 
  -5   0   2      151.75      137.11     22.68 o 
  -4   0   2      232.19      255.15     25.16 o 
  -3   0   2      441.88      439.26     26.64 o 
  -2   0   2        3.76        4.37      1.27 o 
  -1   0   2     6482.05     6142.07     79.91 o 
   0   0   2       91.39       73.70      2.58 o 
   1   0   2     2950.19     2382.10     42.39 o 
   2   0   2      665.44      496.93     14.97 o 
   3   0   2        5.56        7.52      1.41 o 
   4   0   2      791.97      813.39     48.12 o 
   5   0   2       44.76       49.09      8.84 o 
   6   0   2      740.85      771.94     53.53 o 
   7   0   2       45.39       37.14     14.64 o 
   8   0   2      103.56      108.53     16.33 o 
   9   0   2       12.98       15.49      6.47 o 
  -6   1   2       46.37       52.33     20.46 o 
  -5   1   2       95.39      143.51     18.11 o 
  -4   1   2      586.61      625.90     53.31 o 
  -3   1   2      592.71      529.80     48.93 o 
  -2   1   2     1559.05     1470.17     61.84 o 
  -1   1   2     3332.73     3025.69    111.23 o 
   0   1   2      724.03      590.51     17.61 o 
   1   1   2     4025.70     3474.60     64.83 o 
   2   1   2      854.94      849.03     25.54 o 
   3   1   2      379.04      431.05     20.57 o 
   4   1   2      255.03      221.17     17.69 o 
   5   1   2      326.64      351.14     28.02 o 
   6   1   2        3.16        5.96      6.03 o 
   7   1   2      371.47      388.04     28.65 o 
   8   1   2       35.45       16.18      7.60 o 
   9   1   2        4.82       10.71      8.64 o 
  -7   2   2       60.23       74.29     42.01 o 
  -5   2   2      318.38      337.23     36.56 o 
  -4   2   2      250.98      263.99     25.28 o 
  -3   2   2     2138.86     2160.68     65.88 o 
  -2   2   2     1668.41     1701.07     22.82 o 
  -1   2   2     4686.32     4129.53    113.12 o 
   0   2   2    11553.15    12238.24    151.95 o 
   1   2   2     2540.36     2123.40     33.51 o 
   2   2   2     2022.65     2068.91     19.66 o 
   3   2   2     2586.16     2716.27     68.44 o 
   4   2   2      849.42      902.79     53.28 o 
   5   2   2      377.79      369.72     39.29 o 
   6   2   2      349.46      433.76     47.53 o 
   7   2   2        1.14        1.73     15.96 o 
   8   2   2       21.75        7.96     12.70 o 
   9   2   2       17.44       16.17      8.52 o 
  -7   3   2      277.20      253.03     56.43 o 
  -5   3   2      304.72      295.14     31.63 o 
  -4   3   2      390.51      441.21     42.01 o 
  -3   3   2      978.75      988.42     65.23 o 
  -2   3   2      218.51      211.42      9.18 o 
  -1   3   2     9374.26     9940.18    212.71 o 
   0   3   2     5921.90     5700.89     58.53 o 
   1   3   2     7089.73     6941.79     73.78 o 
   2   3   2     1112.21     1139.17     39.22 o 
   3   3   2     2058.12     2017.36     61.68 o 
   4   3   2      155.06      196.62     22.83 o 
   5   3   2      218.35      173.50     24.06 o 
   6   3   2      183.70      174.98     29.92 o 
   7   3   2       56.45       59.06     23.26 o 
   8   3   2      114.22      119.14     18.75 o 
   9   3   2        5.24       10.79      6.05 o 
  -6   4   2      446.43      546.73     58.57 o 
  -5   4   2      261.83      336.99     37.91 o 
  -4   4   2        7.99       20.38      6.21 o 
  -3   4   2      209.26      201.39     20.59 o 
  -1   4   2     8527.03     8541.19    110.93 o 
   0   4   2     1655.63     1279.12     43.88 o 
   1   4   2     9303.41     9381.15    113.35 o 
   2   4   2     6121.71     5743.57     61.42 o 
   3   4   2      508.14      410.72     19.74 o 
   4   4   2      512.39      508.09     33.26 o 
   5   4   2        4.20       11.70     11.13 o 
   6   4   2      144.62      184.68     34.93 o 
   7   4   2      194.12      190.78     41.78 o 
   8   4   2       42.41       76.99     20.02 o 
   9   4   2       12.72       22.48      8.52 o 
  -5   5   2      687.64      714.91     62.53 o 
  -4   5   2      972.02     1036.92     86.31 o 
  -2   5   2      714.81      742.90     41.46 o 
  -1   5   2    12492.47    12804.74    165.95 o 
   0   5   2      988.08      810.12     24.25 o 
   1   5   2    20639.30    24842.47    353.47 o 
   2   5   2      828.17      861.57     29.84 o 
   3   5   2     1091.31     1162.77    111.16 o 
   4   5   2      410.48      412.09     38.07 o 
   5   5   2       63.71       44.28     14.61 o 
   6   5   2      278.90      292.92     29.80 o 
   7   5   2       63.43       79.14     32.05 o 
   8   5   2       36.42       19.84     10.25 o 
   9   5   2        0.96       -2.42      7.72 o 
  -5   6   2     1697.21     1984.13    171.53 o 
  -4   6   2      371.54      373.43     34.65 o 
  -2   6   2     1309.66     1235.52     31.56 o 
  -1   6   2     2245.15     2022.90     99.88 o 
   0   6   2     5001.78     4025.43     68.06 o 
   1   6   2      987.95      837.44     29.07 o 
   2   6   2      352.86      299.49     13.04 o 
   3   6   2     5273.38     6020.86    181.95 o 
   4   6   2      740.65      783.85     47.01 o 
   5   6   2     1916.57     1987.63    163.69 o 
   6   6   2      453.42      535.60     58.05 o 
   7   6   2        0.27       -3.67      3.67 o 
   8   6   2       99.94       92.17     15.81 o 
   9   6   2        1.80        7.44      4.50 o 
  -6   7   2      662.38      614.40     68.60 o 
  -5   7   2       88.96       89.64     17.60 o 
  -4   7   2      486.95      436.54     40.27 o 
  -2   7   2      892.55     1001.25     47.66 o 
  -1   7   2     1285.41     1148.98     48.36 o 
   0   7   2    30144.64    41217.21    753.18 o 
   1   7   2     2211.19     1868.70     35.11 o 
   2   7   2     1160.07     1090.73     19.72 o 
   3   7   2     4177.81     4679.85    115.53 o 
   4   7   2      741.09      787.05     46.58 o 
   5   7   2      130.34      169.61     28.78 o 
   6   7   2      216.06      236.36     23.61 o 
   7   7   2        5.50        4.47      3.41 o 
   8   7   2        0.09       -3.85      5.77 o 
   9   7   2        2.79       15.17      6.61 o 
  -9   8   2       11.25        8.94     12.10 o 
  -6   8   2      162.32      187.34     34.43 o 
  -4   8   2      216.45      171.16     36.05 o 
  -2   8   2     1659.77     1648.75     42.53 o 
  -1   8   2     1589.45     1488.48     62.71 o 
   0   8   2    36204.99    48167.08    860.70 o 
   1   8   2     1350.40     1338.05     35.66 o 
   2   8   2      200.80      172.62      8.97 o 
   3   8   2      877.72     1059.52     63.90 o 
   4   8   2      208.40      226.52     20.81 o 
   5   8   2      369.52      375.25     31.74 o 
   6   8   2      127.42       93.03     12.08 o 
   7   8   2       53.31       48.33     18.42 o 
   8   8   2        4.14        8.13      6.50 o 
   9   8   2       25.03       12.86      9.08 o 
  -9   9   2       29.67       20.71     11.70 o 
  -7   9   2      125.08      153.58     34.26 o 
  -4   9   2      221.71      222.09     29.31 o 
  -3   9   2      400.21      409.26     34.15 o 
  -2   9   2     1844.52     1812.14     37.55 o 
  -1   9   2     6819.32     6152.27    216.10 o 
   0   9   2    34958.17    46922.43   2489.00 o 
   1   9   2     5569.35     5055.65     63.40 o 
   2   9   2     1666.09     1596.49     33.32 o 
   3   9   2       34.32       54.48      9.82 o 
   4   9   2      347.31      322.54     30.75 o 
   5   9   2      142.31      173.36     64.88 o 
   6   9   2      103.17      100.69     18.51 o 
   7   9   2      338.05      434.69     81.13 o 
   8   9   2       26.27       22.74     12.13 o 
  -7  10   2       42.10       37.90     15.37 o 
  -5  10   2      269.71      225.68     28.25 o 
  -4  10   2     1017.95     1094.89     73.45 o 
  -3  10   2     1314.69     1231.48     74.47 o 
  -2  10   2        9.31       12.25      4.85 o 
  -1  10   2     1267.70     1048.08     36.08 o 
   0  10   2     3303.73     2673.56    126.39 o 
   1  10   2     2542.68     2295.67     22.00 o 
   2  10   2     1100.17     1141.13     18.49 o 
   3  10   2     1344.49     1157.09     49.53 o 
   4  10   2      186.81      173.60     56.15 o 
   5  10   2      109.30      110.46     18.56 o 
   6  10   2       73.29       64.27     10.87 o 
   7  10   2       42.02       48.22     19.19 o 
   8  10   2       15.36       12.82     12.82 o 
  -8  11   2       19.92       14.17      8.10 o 
  -5  11   2      248.29      237.01     30.46 o 
  -4  11   2      192.45      272.28     33.84 o 
  -3  11   2     1160.18     1192.62     72.21 o 
  -2  11   2     1476.24     1551.23     58.89 o 
  -1  11   2     1415.98     1504.93     35.05 o 
   0  11   2    10157.17    10183.69    180.66 o 
   1  11   2      514.14      556.84     21.43 o 
   2  11   2      583.10      542.52     20.97 o 
   3  11   2     2174.04     1999.42     86.14 o 
   4  11   2      652.96      756.06     51.07 o 
   5  11   2      156.28      167.78     38.73 o 
   6  11   2      451.38      526.82     68.39 o 
   7  11   2       93.90       92.12     21.67 o 
   8  11   2        0.26        4.96     10.31 o 
  -8  12   2       44.23       35.72     17.00 o 
  -4  12   2      361.98      350.73     32.54 o 
  -3  12   2     2185.76     2280.90    126.49 o 
  -2  12   2      511.31      467.56     38.53 o 
  -1  12   2      832.50      871.59     47.19 o 
   0  12   2     6363.97     5477.05     86.09 o 
   1  12   2      473.13      450.91     17.08 o 
   2  12   2     2177.78     2129.62     64.02 o 
   3  12   2     1829.73     1835.08    142.83 o 
   4  12   2      224.87      213.06     27.37 o 
   5  12   2      260.31      341.67     40.75 o 
   6  12   2      361.01      413.77     53.91 o 
   7  12   2       45.86       61.99     23.91 o 
   8  12   2        6.05        7.49      2.72 o 
   9  12   2        9.87       25.53     14.13 o 
  -4  13   2       92.22       95.15     19.57 o 
  -3  13   2      443.89      398.16     36.79 o 
  -2  13   2     1178.88     1187.65     71.69 o 
  -1  13   2      238.84      233.18     11.78 o 
   0  13   2      876.08      819.05     49.93 o 
   1  13   2      122.87      132.58      6.78 o 
   2  13   2      287.90      283.71     21.16 o 
   3  13   2      525.67      450.29     23.93 o 
   4  13   2      347.40      330.21     30.74 o 
   5  13   2      144.66      153.49     35.37 o 
   6  13   2       68.60       58.96     20.17 o 
   7  13   2       64.55       67.20     26.02 o 
   8  13   2       40.89       42.40     32.99 o 
   9  13   2       59.68       49.24     17.30 o 
  -5  14   2      287.54      333.05     39.99 o 
  -3  14   2      506.40      616.05     54.23 o 
  -2  14   2      564.95      571.27     47.14 o 
  -1  14   2      502.38      412.18     20.51 o 
   0  14   2     8809.30     9096.72    449.45 o 
   1  14   2      860.88      828.99     31.88 o 
   2  14   2      414.96      432.13     25.11 o 
   3  14   2      255.58      233.14     12.72 o 
   4  14   2      470.45      396.83     37.78 o 
   5  14   2      266.38      348.01     42.06 o 
   6  14   2      276.62      289.94     63.32 o 
   7  14   2      276.49      291.74     55.54 o 
   8  14   2       43.35       63.51     26.56 o 
   9  14   2        1.90       34.54     16.09 o 
  -9  15   2       10.19        6.79      8.54 o 
  -5  15   2      132.39      185.11     25.39 o 
  -4  15   2       38.04       28.31      8.39 o 
  -3  15   2      485.65      592.73     49.66 o 
  -2  15   2     1791.86     1775.53    107.02 o 
  -1  15   2     1553.46     1525.51     38.65 o 
   0  15   2     1049.20     1221.90     49.37 o 
   1  15   2      387.05      376.96     19.05 o 
   2  15   2     1143.69     1019.03     43.72 o 
   3  15   2     1106.77     1215.69    211.08 o 
   4  15   2       72.17       64.57     14.18 o 
   5  15   2      280.16      316.67     35.68 o 
   6  15   2      338.83      366.34     66.83 o 
   7  15   2       67.48       43.69     19.74 o 
  -7  16   2        3.34       12.97      9.99 o 
  -5  16   2      182.27      179.87     34.15 o 
  -3  16   2      840.66      886.15     73.98 o 
  -2  16   2      275.85      379.28     33.74 o 
  -1  16   2     2473.33     2392.28    140.13 o 
   0  16   2     4192.52     4429.85    130.32 o 
   1  16   2      559.19      488.68     28.52 o 
   2  16   2      349.89      353.02     24.12 o 
   3  16   2      186.59      169.44     25.65 o 
   4  16   2       58.34       50.89     10.61 o 
   5  16   2      178.02      213.89     28.90 o 
   6  16   2      104.22       94.54     29.24 o 
   7  16   2      127.03      169.84     23.10 o 
   8  16   2       38.16       49.19     21.91 o 
  -7  17   2       60.74       47.43     21.15 o 
  -6  17   2      430.86      434.23     51.24 o 
  -5  17   2       65.82       45.18     17.77 o 
  -2  17   2     2043.39     2132.26    117.79 o 
  -1  17   2     1590.89     1560.51     66.30 o 
   0  17   2      914.14      816.55     62.34 o 
   1  17   2      428.32      339.63     34.79 o 
   2  17   2     2051.18     2285.47    115.36 o 
   3  17   2      423.63      484.23     31.84 o 
   5  17   2       76.56       78.92     14.97 o 
   6  17   2      373.32      394.44     45.42 o 
   7  17   2        0.86       -3.12      3.96 o 
  -5  18   2      363.47      330.08     35.93 o 
  -3  18   2      301.81      379.56     35.22 o 
  -2  18   2      123.84      180.87     40.26 o 
  -1  18   2     2832.76     2820.05    121.17 o 
   0  18   2     1118.65     1271.47     54.22 o 
   1  18   2     2625.26     2961.16    102.28 o 
   2  18   2      211.42      230.00     22.17 o 
   3  18   2      125.07      146.28     28.66 o 
   4  18   2       89.09      104.50     22.56 o 
   5  18   2       43.77       48.11     19.70 o 
   6  18   2      380.73      428.31     49.67 o 
  -3  19   2      219.58      185.38     23.07 o 
  -1  19   2     6108.37     5768.92    173.96 o 
   0  19   2      388.28      361.75     37.10 o 
   1  19   2     5770.75     6121.03    184.84 o 
   2  19   2      122.72       87.79     18.85 o 
   3  19   2      299.47      268.80     32.76 o 
   4  19   2      394.90      366.68     43.31 o 
   5  19   2      820.27      710.16     78.78 o 
   6  19   2      281.75      292.39     33.99 o 
   7  19   2       44.28       36.59     15.04 o 
  -8  20   2       24.16       25.47     13.66 o 
   0  20   2     1823.14     1914.70    398.32 o 
   1  20   2     3778.11     3736.34    146.37 o 
   2  20   2      340.36      376.10     24.39 o 
   3  20   2      154.75      164.25     20.35 o 
   5  20   2       32.38        8.39      4.61 o 
   6  20   2      210.89      282.37     29.30 o 
   8  20   2       68.36       46.05     19.52 o 
  -1  21   2       92.46       81.71     17.43 o 
   0  21   2     2480.21     2843.26    176.49 o 
   1  21   2     1595.77     1658.63     91.79 o 
   2  21   2      218.12      245.40     21.55 o 
   4  21   2      150.68      128.13     26.42 o 
   5  21   2       15.06       11.82      4.38 o 
   6  21   2       46.86       42.81     16.46 o 
   7  21   2      163.12      163.51     35.65 o 
   8  21   2       39.99       28.23     20.89 o 
  -8  22   2       27.07       22.20     12.82 o 
  -3  22   2      302.96      253.44     27.21 o 
  -2  22   2      613.33      596.24     54.52 o 
  -1  22   2       40.36       31.88      5.53 o 
   0  22   2     1177.78     1491.35     82.65 o 
   1  22   2      895.93      810.00     67.64 o 
   2  22   2      267.20      283.95     24.81 o 
   3  22   2      464.21      695.60     61.35 o 
   4  22   2      552.22      510.85     55.34 o 
   5  22   2       61.81       56.55     11.72 o 
   6  22   2       13.70       16.53     11.73 o 
   7  22   2        3.13        3.05      4.94 o 
   8  22   2       12.34       13.62     10.97 o 
  -6  23   2       63.32       65.93     27.15 o 
  -4  23   2       57.56       45.47     18.97 o 
  -3  23   2        5.66        4.47      4.18 o 
  -2  23   2        4.70        1.56      1.42 o 
  -1  23   2      277.08      298.13     36.19 o 
   0  23   2      291.42      339.33     43.79 o 
   1  23   2      950.66      975.25     65.19 o 
   2  23   2      206.02      237.22     21.03 o 
   4  23   2       10.42       16.07     38.74 o 
   5  23   2       33.54       31.03     10.68 o 
   7  23   2       10.95       38.14     16.45 o 
  -8  24   2        4.18        6.28      8.06 o 
  -2  24   2       40.47       46.70     10.76 o 
  -1  24   2     1326.21     1328.99     88.47 o 
   0  24   2      454.87      502.51     39.42 o 
   1  24   2     1529.38     1787.67    119.00 o 
   2  24   2      111.40       97.79     21.86 o 
   4  24   2      110.10       93.07     21.75 o 
   5  24   2      238.53      281.76     51.20 o 
   7  24   2       19.74       13.15     12.75 o 
   8  24   2       23.12       23.90     13.70 o 
  -8  25   2        9.16       13.66     11.01 o 
  -5  25   2       22.89       21.43      8.72 o 
  -2  25   2      671.68      729.15     63.25 o 
  -1  25   2       15.65       13.08      3.85 o 
   0  25   2      141.42      181.70     17.93 o 
   1  25   2      107.35       61.30     17.79 o 
   2  25   2      470.33      488.84    121.97 o 
   4  25   2      120.33      142.25     18.37 o 
   8  25   2       13.88       15.84     12.53 o 
  -8  26   2       13.16       15.22     10.35 o 
  -7  26   2       10.90       11.48      4.47 o 
  -5  26   2       26.13       33.24     22.60 o 
  -4  26   2      135.05      230.96     29.98 o 
  -2  26   2       62.41       70.56     12.87 o 
  -1  26   2      326.68      309.98     31.40 o 
   0  26   2      140.95      143.58     18.55 o 
   1  26   2      182.00      152.04     14.78 o 
   2  26   2      106.41       45.07     17.86 o 
   3  26   2       13.74       11.84      5.59 o 
   4  26   2      151.68      142.34     19.32 o 
   7  26   2       15.97       21.47     14.24 o 
   8  26   2       11.31       10.61      8.14 o 
  -7  27   2        7.12        4.79      4.32 o 
  -2  27   2      550.23      634.97    118.73 o 
  -1  27   2      168.19      178.14     20.86 o 
   0  27   2       44.79       42.78      9.30 o 
   3  27   2      475.43      459.52     48.74 o 
   4  27   2      612.98      528.25     67.30 o 
   5  27   2      151.75      105.97     55.95 o 
   6  27   2       59.48       93.43     22.86 o 
   7  27   2        5.24        5.92      9.92 o 
  -7  28   2       27.58       13.48     14.42 o 
  -6  28   2      258.24      391.38     60.99 o 
  -5  28   2      183.85      176.06     47.13 o 
  -3  28   2       58.53       36.60     29.40 o 
  -2  28   2      158.17      196.86     24.68 o 
  -1  28   2      579.11      572.29     57.89 o 
   0  28   2       59.22       73.63     15.59 o 
   2  28   2      473.20      447.60     52.81 o 
   3  28   2      166.24      233.78     89.31 o 
   4  28   2      175.49      170.17     34.06 o 
  -7  29   2       15.41       20.20     13.66 o 
  -5  29   2       55.50       28.56     14.25 o 
  -1  29   2      134.33      114.68     22.41 o 
   0  29   2       30.23       25.72      6.17 o 
   2  29   2      346.13      353.78     38.45 o 
   3  29   2      267.24      228.16     27.47 o 
   4  29   2      432.87      736.44     85.98 o 
   6  29   2       30.59       30.66     29.75 o 
  -7  30   2       16.12       14.38     12.53 o 
  -4  30   2      311.21      525.99     61.52 o 
  -1  30   2      362.54      320.78     37.80 o 
   0  30   2      103.34       86.22     15.29 o 
   1  30   2      169.82      147.93     35.71 o 
   2  30   2      506.12      848.72     82.16 o 
   5  30   2       11.13       14.97      9.92 o 
   6  30   2       63.59       20.13     11.34 o 
   7  30   2       14.35       29.68     16.24 o 
  -7  31   2       12.48       19.65     14.17 o 
  -6  31   2       86.84       97.05     26.35 o 
  -1  31   2       89.15       70.43     18.83 o 
   1  31   2      120.50       86.72     22.01 o 
   3  31   2      838.31      781.85     86.80 o 
   4  31   2      153.48      205.80     48.39 o 
   5  31   2       15.91       11.55      7.92 o 
   6  31   2        9.92       11.41     11.33 o 
   7  31   2        4.52        0.29      6.47 o 
  -7  32   2        6.31        6.36      8.25 o 
  -6  32   2       10.66       21.47     14.86 o 
  -5  32   2       30.98       32.30     14.57 o 
  -2  32   2      333.63      485.15     68.44 o 
  -1  32   2        9.99        9.73      5.67 o 
   1  32   2      225.84      208.11     28.08 o 
   3  32   2      244.20      276.34     35.87 o 
   4  32   2      200.97      217.84     46.77 o 
   5  32   2       63.85       23.88     22.97 o 
   6  32   2       33.41       38.26     16.93 o 
   7  32   2       66.99       72.79     26.64 o 
  -7  33   2        2.70        3.09      8.50 o 
  -6  33   2       59.29       33.11     15.23 o 
  -1  33   2       90.16       70.54     12.03 o 
   0  33   2       55.59       91.77     15.30 o 
   2  33   2      776.87      736.39     81.72 o 
   3  33   2      235.62      264.55     48.50 o 
   4  33   2      131.33      137.51     42.15 o 
   6  33   2        1.24       12.82      3.23 o 
   7  33   2       19.43       61.14     22.41 o 
  -7  34   2        4.54        7.70      6.72 o 
  -6  34   2       42.04       57.04     20.09 o 
   1  34   2       11.77       15.22      6.03 o 
   2  34   2      377.55      399.55     46.21 o 
   3  34   2      169.72      159.74     35.22 o 
   4  34   2      184.76      171.83     41.37 o 
   6  34   2       35.37       27.68     14.71 o 
   7  34   2        7.55       13.37      9.81 o 
  -6  35   2       33.95       32.26     16.31 o 
  -4  35   2      323.57      382.67     56.19 o 
  -3  35   2       50.65      148.26     26.42 o 
  -1  35   2      238.07      422.23     49.16 o 
   3  35   2      106.67       96.14     53.20 o 
   6  35   2        0.83       10.06      7.99 o 
  -3  36   2      191.47      187.24     35.37 o 
  -2  36   2       22.90       18.46     10.46 o 
   0  36   2       31.68       32.84      9.99 o 
   1  36   2      416.03      479.42     69.44 o 
   2  36   2       74.21       85.81     32.26 o 
   3  36   2       44.37       52.43     18.46 o 
   4  36   2      182.51      173.52     38.90 o 
   5  36   2       33.79        4.58      7.08 o 
  -6  37   2        3.34        5.88      6.86 o 
  -5  37   2        5.01        0.76      2.72 o 
  -4  37   2      226.79      336.41     51.69 o 
  -2  37   2       81.88       46.78     15.81 o 
   0  37   2       26.92       31.84      9.10 o 
   2  37   2        9.96        4.75     15.44 o 
  -5  38   2       11.18       19.36     12.06 o 
  -4  38   2        9.99       -1.23      6.97 o 
  -3  38   2       42.53       80.66     21.62 o 
  -2  38   2        4.84       57.82     20.85 o 
  -1  38   2      248.64      263.29    164.96 o 
   0  38   2       51.38       61.84     17.55 o 
   2  38   2       31.30       20.24     12.64 o 
   6  38   2       17.15       22.49     14.06 o 
  -5  39   2       18.80       35.74     15.87 o 
  -4  39   2       28.87       26.34     15.80 o 
  -1  39   2      187.45      214.49     47.02 o 
   0  39   2       99.02       89.55     14.95 o 
   2  39   2      177.30      169.77     32.09 o 
   5  39   2       16.47       17.98     13.55 o 
   6  39   2       66.34       65.67     27.26 o 
  -5  40   2       26.81       57.83     23.18 o 
  -3  40   2       30.63       48.68     19.04 o 
  -1  40   2      159.25      144.08     22.76 o 
   0  40   2        4.51        6.69      4.96 o 
   1  40   2      339.35      388.15     72.34 o 
   2  40   2       73.53       65.39     13.75 o 
   3  40   2        0.92       14.67      9.77 o 
   4  40   2        9.20       30.08     13.40 o 
   5  40   2       19.25       29.32     15.73 o 
  -5  41   2       12.58       28.19     12.68 o 
  -4  41   2        1.69        5.05      4.90 o 
  -3  41   2       15.01       49.51     17.51 o 
  -2  41   2       39.78       21.55     12.79 o 
  -1  41   2       76.56       59.97     17.19 o 
   0  41   2       71.23       67.46     14.78 o 
   2  41   2       27.16       25.19      9.73 o 
   4  41   2       71.58       54.08     18.94 o 
   5  41   2       45.91       21.04     15.33 o 
  -5  42   2        3.37        9.15     10.10 o 
  -4  42   2       17.86       17.62     13.40 o 
  -2  42   2       32.68       23.00     11.44 o 
  -1  42   2       20.93       13.44      5.88 o 
   0  42   2       37.45       41.09     17.15 o 
   1  42   2        8.55       24.38     10.13 o 
   2  42   2       20.14       12.21      8.36 o 
   4  42   2       21.64       13.01      9.08 o 
   5  42   2       15.37        9.12     11.84 o 
  -5  43   2       30.55       25.65     14.17 o 
  -4  43   2       97.45      196.19     25.55 o 
  -3  43   2       13.27       36.40     14.57 o 
  -2  43   2       19.67       21.76     11.30 o 
  -1  43   2       26.69       59.30     11.11 o 
   0  43   2       45.36       40.34     13.39 o 
   1  43   2       24.72       19.36      7.89 o 
   2  43   2       68.37       65.20     21.84 o 
   5  43   2       30.63       19.15     11.26 o 
  -3  44   2        0.45       18.31     13.11 o 
  -2  44   2       37.68       60.60     25.25 o 
  -1  44   2       67.41       84.62     12.17 o 
   0  44   2        5.61        3.63      4.65 o 
   1  44   2       98.34      115.13     17.01 o 
   2  44   2       47.93       32.45     14.97 o 
  -4  45   2       38.81       30.85     16.31 o 
  -3  45   2       16.37       31.71     15.18 o 
  -1  45   2        0.36        3.35     10.73 o 
   0  45   2       14.92       14.06      5.50 o 
   1  45   2       19.50       32.84     13.00 o 
   4  45   2        4.51       18.56      9.55 o 
  -4  46   2        8.47       25.28     17.69 o 
  -3  46   2        9.92       21.18     12.31 o 
  -2  46   2       31.94       29.75     12.66 o 
  -1  46   2        8.44        1.71      8.50 o 
   0  46   2       14.81       11.23      7.05 o 
   1  46   2        0.34        7.88      3.16 o 
   2  46   2      194.73      211.61     53.12 o 
   3  46   2        0.06       17.62     10.75 o 
   4  46   2       15.29       28.62     16.24 o 
  -3  47   2       37.20       41.49     18.60 o 
  -2  47   2       26.33       22.20      8.80 o 
  -1  47   2        5.98        2.49      3.46 o 
   0  47   2        0.41       13.62      9.81 o 
   1  47   2       17.69       24.74     15.26 o 
   3  47   2       16.41       26.70     11.70 o 
  -3  48   2        5.70       -0.76      4.90 o 
  -2  48   2        6.92        6.74      4.91 o 
  -1  48   2       15.39        8.50     11.81 o 
   0  48   2        8.33       24.84     12.68 o 
   1  48   2        6.34       10.35      8.64 o 
   2  48   2      153.84      148.97     57.32 o 
   3  48   2       70.31       63.42     22.53 o 
  -2  49   2       42.87       54.90     23.14 o 
  -1  49   2        8.62        6.25      7.81 o 
   0  49   2        2.85       36.61     18.89 o 
   1  49   2       26.66       56.82     25.83 o 
  -1  50   2       20.27       38.25     16.06 o 
   0  50   2       42.62       56.10     25.14 o 
   1  50   2       13.59        9.77      9.41 o 
   0  51   2      143.70      163.13     55.64 o 
  -3 -47   3       34.95       44.51     20.42 o 
  -2 -47   3       39.10       64.27     24.38 o 
  -1 -47   3        2.53       15.58      9.26 o 
  -3 -46   3       22.90       30.81     10.60 o 
  -2 -46   3       63.21       82.86     20.39 o 
  -1 -46   3        0.71       13.26      9.01 o 
  -4 -45   3        4.90        8.75     10.71 o 
  -3 -45   3       11.05       17.41      7.21 o 
  -2 -45   3        4.44       -2.72      5.78 o 
  -1 -45   3       32.95       48.83     22.85 o 
  -4 -44   3       24.14       27.43     12.71 o 
  -3 -44   3        4.74        7.88      9.08 o 
  -2 -44   3        6.71        3.44      9.55 o 
  -1 -44   3       42.58       76.92     15.12 o 
   0 -44   3       40.23       32.95     14.90 o 
  -4 -43   3       12.06       14.28     12.02 o 
  -3 -43   3        3.84        3.52      7.55 o 
  -2 -43   3       35.70       34.58     10.95 o 
  -1 -43   3       31.29       33.82     15.15 o 
   0 -43   3        2.16       18.45      9.48 o 
  -5 -42   3        9.03       13.80     12.71 o 
  -4 -42   3       10.97        7.77      9.52 o 
  -3 -42   3        6.32        8.79      3.92 o 
  -2 -42   3       21.17        7.92      9.70 o 
  -1 -42   3       34.13       20.93     10.75 o 
   0 -42   3        8.59       17.36     12.17 o 
  -5 -41   3       87.84       75.38     30.75 o 
  -4 -41   3        2.50       20.56     11.88 o 
  -3 -41   3      150.37       79.54     35.06 o 
  -2 -41   3       67.27       69.02     14.03 o 
  -1 -41   3      159.89      159.44     33.79 o 
   0 -41   3       36.36       21.22     10.28 o 
   4 -41   3       24.90       24.78     14.89 o 
   5 -41   3       43.35       55.15     28.23 o 
  -5 -40   3        6.89       -3.20      9.44 o 
  -4 -40   3       65.88       87.04     16.68 o 
  -3 -40   3       30.85       12.53     15.59 o 
  -2 -40   3      196.21      177.36     32.65 o 
  -1 -40   3       23.93       35.06     15.77 o 
   0 -40   3       63.12      100.78     28.27 o 
   3 -40   3      250.90      279.39     38.01 o 
   4 -40   3        5.99       15.04      9.19 o 
   5 -40   3        9.68       13.15      8.94 o 
  -5 -39   3        8.80       15.47     10.28 o 
  -4 -39   3       63.13       66.18     30.05 o 
  -3 -39   3       60.91       19.12     21.19 o 
  -2 -39   3      102.00       92.13     28.50 o 
  -1 -39   3       18.97       10.43      8.28 o 
   0 -39   3       51.24       36.23     16.39 o 
   2 -39   3      105.67      109.40     35.34 o 
   3 -39   3      156.41      164.49     40.70 o 
   5 -39   3       80.06       50.81     21.84 o 
  -6 -38   3        3.58       13.55     11.30 o 
  -5 -38   3       61.77       65.59     15.41 o 
  -4 -38   3       15.77       33.71     16.35 o 
  -3 -38   3        3.94       26.66     14.64 o 
  -2 -38   3       45.61       36.85     17.04 o 
  -1 -38   3       36.82       17.51     11.95 o 
   0 -38   3       16.40       15.77      8.97 o 
   2 -38   3       37.81       26.71     12.10 o 
   3 -38   3       41.53       38.44     15.91 o 
   4 -38   3      104.57       79.36     39.26 o 
   5 -38   3       31.43       37.67     20.02 o 
   6 -38   3        6.12       15.87     10.35 o 
  -6 -37   3        6.41        1.78      9.70 o 
  -5 -37   3       10.72       17.51     12.71 o 
  -4 -37   3      104.15      128.41     27.70 o 
  -3 -37   3      233.12      246.53     50.75 o 
  -2 -37   3      129.78      102.92     32.55 o 
  -1 -37   3       40.68       57.03     14.29 o 
   0 -37   3      249.52      275.42     28.70 o 
   2 -37   3       54.67       31.58     14.43 o 
   4 -37   3        3.16       14.75      9.04 o 
   5 -37   3      124.26       31.56     51.67 o 
   6 -37   3       27.35       15.66      8.90 o 
  -6 -36   3        2.19        4.83      7.34 o 
  -5 -36   3      114.50      117.55     27.01 o 
  -4 -36   3        9.82       -7.77      7.77 o 
  -3 -36   3      256.81      289.43     73.34 o 
  -2 -36   3       29.81       17.29     10.83 o 
  -1 -36   3        6.83       13.73      8.03 o 
   0 -36   3      252.03      264.63     61.62 o 
   2 -36   3       61.74       47.86     18.50 o 
   4 -36   3       64.90       71.74     18.32 o 
   5 -36   3      129.19       72.87     32.15 o 
   6 -36   3       24.64       22.12     12.82 o 
  -6 -35   3       11.05       15.66      9.77 o 
  -5 -35   3       50.97      106.21     20.64 o 
  -4 -35   3       65.25       53.72     16.14 o 
  -3 -35   3       20.96       67.02     25.83 o 
  -2 -35   3       55.04       38.92     14.86 o 
  -1 -35   3      188.26      214.68     40.95 o 
   0 -35   3       67.71       66.33     18.54 o 
   1 -35   3      120.93      102.96     33.42 o 
   2 -35   3      137.13      120.18     65.47 o 
   3 -35   3      345.08      384.09     54.29 o 
   4 -35   3       94.63      119.71     33.19 o 
   5 -35   3       55.92       32.09     13.59 o 
   6 -35   3       11.23        2.72      4.54 o 
  -6 -34   3        0.69       -4.54      7.41 o 
  -5 -34   3      137.46      210.17     31.93 o 
  -3 -34   3       56.77       51.42     18.46 o 
  -2 -34   3      147.62      113.54     28.63 o 
  -1 -34   3      125.42      113.95     29.39 o 
   0 -34   3      115.22      143.18     26.69 o 
   1 -34   3       71.10       70.81     23.12 o 
   2 -34   3       18.21       12.21      5.45 o 
   3 -34   3        3.98        9.38      4.34 o 
   4 -34   3       86.87       96.72     21.51 o 
   5 -34   3      146.78      180.69     45.35 o 
   6 -34   3       11.57       11.88     10.17 o 
  -7 -33   3        7.01       12.49     10.79 o 
  -6 -33   3       19.43       26.12     14.93 o 
  -5 -33   3       34.95       26.09     15.08 o 
  -4 -33   3      231.41      264.31     66.73 o 
  -3 -33   3       92.82       90.75     50.50 o 
  -2 -33   3        6.32       12.64      5.74 o 
  -1 -33   3      229.58      196.64     21.82 o 
   2 -33   3       42.90       37.43     12.35 o 
   3 -33   3       96.55      110.96     60.72 o 
   4 -33   3       90.99       93.48     17.80 o 
   5 -33   3       71.82       53.50     22.46 o 
   6 -33   3        7.07       19.00     10.72 o 
  -7 -32   3       36.61       43.78     23.65 o 
  -6 -32   3        6.19       19.90     11.30 o 
  -4 -32   3      274.65      273.94     66.55 o 
  -3 -32   3       59.10       82.72     26.89 o 
  -2 -32   3       35.51       52.58     20.02 o 
  -1 -32   3      414.74      496.97     64.24 o 
   0 -32   3      135.97      145.59     25.57 o 
   2 -32   3       38.39       38.66     17.80 o 
   3 -32   3      467.44      550.77     46.08 o 
   4 -32   3       95.95       72.16     20.82 o 
   5 -32   3      208.60      293.92     62.05 o 
   6 -32   3        3.37       -6.83      7.01 o 
   7 -32   3       31.83       11.81     14.20 o 
  -7 -31   3        3.64       15.47      9.77 o 
  -6 -31   3       23.80       11.95      3.71 o 
  -5 -31   3      301.68      273.36     58.32 o 
  -4 -31   3      128.24      180.17     44.22 o 
  -3 -31   3       63.18       67.09     21.70 o 
  -1 -31   3     1027.96      945.43     91.35 o 
   0 -31   3      226.20      209.32     23.35 o 
   1 -31   3      606.05      686.76     66.92 o 
   2 -31   3      664.12      712.57     86.06 o 
   3 -31   3      144.42      133.39     25.85 o 
   4 -31   3      160.14      171.58     27.82 o 
   5 -31   3      123.42      108.40     32.47 o 
   6 -31   3       29.01       34.22     15.33 o 
   7 -31   3       42.98       46.36     24.02 o 
  -7 -30   3        8.98        8.86     12.35 o 
  -6 -30   3       16.20       15.66      9.84 o 
  -5 -30   3      148.71      157.79     34.70 o 
  -4 -30   3      111.33       83.02     46.18 o 
  -3 -30   3      131.64      161.25     36.52 o 
  -1 -30   3        0.25       -1.71      3.67 o 
   0 -30   3       89.81       81.98     15.86 o 
   1 -30   3       39.86       40.83     12.44 o 
   2 -30   3     1359.73     1657.31    183.64 o 
   3 -30   3       30.28       30.05      8.08 o 
   4 -30   3       53.90       26.67     14.46 o 
   5 -30   3        4.99       12.32      6.15 o 
   6 -30   3       25.53       43.56     20.27 o 
   7 -30   3       10.01       20.85     14.02 o 
  -7 -29   3       28.72       47.81     19.44 o 
  -6 -29   3       13.44       23.50     13.88 o 
  -5 -29   3       74.24       48.78     17.74 o 
  -4 -29   3       30.58       30.30     12.75 o 
  -3 -29   3      245.99      230.49     39.59 o 
  -1 -29   3       86.31       86.68     21.53 o 
   0 -29   3        9.09       14.60      5.48 o 
   1 -29   3      146.54      140.35     27.76 o 
   2 -29   3      808.43      952.67     92.70 o 
   3 -29   3       44.63       24.09     12.10 o 
   4 -29   3      505.20      503.38     41.70 o 
   5 -29   3       13.66       28.07      8.61 o 
   6 -29   3      100.09       85.24     30.72 o 
   7 -29   3       19.28       30.08     16.75 o 
  -7 -28   3       64.91       79.26     18.17 o 
  -6 -28   3      115.63       93.48     43.01 o 
  -5 -28   3       32.15       51.81     20.64 o 
  -4 -28   3      392.87      443.65     55.56 o 
  -2 -28   3      105.10       76.19     24.40 o 
  -1 -28   3      325.75      373.49     31.52 o 
   0 -28   3     1117.61     1224.63    128.17 o 
   1 -28   3       80.72       95.99     22.87 o 
   2 -28   3      250.21      285.61     31.44 o 
   3 -28   3      804.22      919.47     74.54 o 
   4 -28   3       25.01       32.30     12.68 o 
   5 -28   3       66.70       87.54     28.42 o 
   6 -28   3       39.74       30.94     11.39 o 
   7 -28   3       39.86       30.41     15.48 o 
  -7 -27   3       27.94       17.40     12.17 o 
  -6 -27   3      119.52      187.95     39.71 o 
  -5 -27   3      118.11      108.59     25.82 o 
  -2 -27   3      661.93      533.91     63.59 o 
  -1 -27   3      173.49      141.91     22.56 o 
   0 -27   3      238.20      239.60     25.02 o 
   1 -27   3      126.05      129.00     19.57 o 
   2 -27   3       50.46       60.76     13.45 o 
   3 -27   3      571.89      660.22     45.81 o 
   4 -27   3      503.56      500.74     60.56 o 
   5 -27   3      456.02      509.94     67.65 o 
   6 -27   3        4.65        2.38      7.34 o 
   7 -27   3       51.22       24.82     16.06 o 
  -7 -26   3        3.44       10.42     11.33 o 
  -6 -26   3       69.61       81.08     21.04 o 
  -5 -26   3      100.05      107.84     57.34 o 
  -3 -26   3     1233.89     1395.72    134.49 o 
  -2 -26   3      105.52       64.12     19.97 o 
  -1 -26   3       31.24       27.90      6.21 o 
   0 -26   3      243.15      253.71     19.38 o 
   1 -26   3      441.13      458.03     34.49 o 
   2 -26   3      832.60      904.88     67.12 o 
   3 -26   3     1248.00     1399.91     94.94 o 
   4 -26   3      598.42      652.84     72.77 o 
   5 -26   3      140.50      119.99     46.31 o 
   6 -26   3      144.60      174.39     22.85 o 
   7 -26   3       42.34       27.57     11.01 o 
  -8 -25   3       40.03       18.60     15.80 o 
  -6 -25   3       17.98        3.52      8.10 o 
  -4 -25   3      204.08      202.82     38.55 o 
  -3 -25   3      202.45      182.98     38.96 o 
  -2 -25   3      341.44      309.10    112.57 o 
  -1 -25   3       81.61       61.43     10.62 o 
   0 -25   3      144.40      192.54     19.47 o 
   1 -25   3       58.13       58.21     12.56 o 
   2 -25   3       26.12       23.44      7.33 o 
   3 -25   3      213.82      213.05     29.10 o 
   4 -25   3       81.01       69.65     13.45 o 
   5 -25   3      129.13      151.78     33.14 o 
   6 -25   3      113.25       90.61     27.96 o 
   7 -25   3        1.91        3.40      4.29 o 
   8 -25   3        7.77        1.27      6.07 o 
  -6 -24   3       55.79      102.84     29.36 o 
  -5 -24   3      267.72      294.76     58.76 o 
  -4 -24   3      148.51      118.25     25.18 o 
  -3 -24   3      227.84      222.03     42.80 o 
  -2 -24   3      158.58      185.43     37.67 o 
  -1 -24   3        9.20        9.46      3.31 o 
   0 -24   3       75.62       84.69     10.16 o 
   1 -24   3      150.27      188.15     17.85 o 
   2 -24   3      856.16      985.33     85.23 o 
   3 -24   3      275.63      321.42     28.14 o 
   4 -24   3      137.01      122.09     22.31 o 
   5 -24   3       56.31       61.05     13.76 o 
   6 -24   3       68.36       57.28     18.32 o 
   7 -24   3       18.76        9.30      8.19 o 
   8 -24   3       10.68        7.41      6.65 o 
  -7 -23   3        3.57       14.75      8.46 o 
  -6 -23   3      162.84      157.27     35.91 o 
  -5 -23   3      117.46       94.55     28.58 o 
  -4 -23   3      733.87      805.25     79.19 o 
  -3 -23   3      123.67      173.50     68.21 o 
  -2 -23   3      235.27      267.79     29.85 o 
  -1 -23   3      141.92      144.50     20.57 o 
   0 -23   3        6.46        6.99      2.11 o 
   1 -23   3      181.04      233.49     29.10 o 
   2 -23   3       55.35       53.54      9.07 o 
   3 -23   3      719.28      779.71     58.02 o 
   4 -23   3      678.57      705.97     49.33 o 
   5 -23   3      178.04      181.55     28.65 o 
   6 -23   3       12.68        8.81      4.71 o 
   7 -23   3      187.87      211.24     34.82 o 
   8 -23   3        7.59       14.31     10.35 o 
  -8 -22   3       62.52       36.70     21.99 o 
  -6 -22   3       59.75       47.83     24.89 o 
  -5 -22   3      169.22      200.58     41.63 o 
  -4 -22   3       68.38       83.13     21.81 o 
  -3 -22   3      850.21      876.14     92.51 o 
  -2 -22   3       32.86       29.36     12.25 o 
  -1 -22   3      467.57      487.06     31.97 o 
   0 -22   3      155.62      138.08     17.85 o 
   1 -22   3      408.02      444.56     41.16 o 
   2 -22   3      115.40      113.92     17.40 o 
   3 -22   3      250.40      233.19     21.71 o 
   4 -22   3      757.72      724.38     49.85 o 
   5 -22   3       51.40       65.48     13.45 o 
   6 -22   3       25.71       31.46     12.21 o 
   7 -22   3      158.40      170.52     39.14 o 
   8 -22   3       73.58       86.02     35.54 o 
  -8 -21   3       16.57       -1.38      7.59 o 
  -7 -21   3      166.35      244.42     37.72 o 
  -6 -21   3        7.29       23.21     12.20 o 
  -5 -21   3      419.29      376.98     68.90 o 
  -4 -21   3       57.09       57.94     15.52 o 
  -3 -21   3       38.24       29.33      8.54 o 
  -2 -21   3     1030.11      948.18     95.14 o 
  -1 -21   3      230.52      230.62     20.20 o 
   0 -21   3      181.72      150.78     31.66 o 
   1 -21   3       66.53       60.27      9.44 o 
   2 -21   3      366.46      305.91     30.68 o 
   3 -21   3      232.47      255.49     23.37 o 
   4 -21   3      277.97      258.53     28.62 o 
   5 -21   3       34.92       45.24     14.28 o 
   6 -21   3      212.72      177.30     41.06 o 
   7 -21   3      265.39      358.28     41.33 o 
   8 -21   3       21.15       29.13     13.04 o 
  -7 -20   3        2.55        3.81      8.17 o 
  -6 -20   3       36.07       51.23     19.73 o 
  -5 -20   3       12.36       49.40     20.09 o 
  -4 -20   3      408.29      351.34     45.53 o 
  -3 -20   3      125.97      129.71     25.18 o 
  -2 -20   3       51.58       43.71      6.09 o 
  -1 -20   3       68.21       77.57     12.34 o 
   0 -20   3      338.06      286.29     19.02 o 
   1 -20   3       85.80       80.78     14.56 o 
   2 -20   3      475.07      445.55     30.24 o 
   3 -20   3      281.28      301.72     22.91 o 
   4 -20   3      453.61      499.64     53.52 o 
   5 -20   3      471.95      479.15     43.78 o 
   6 -20   3      391.51      418.29     61.34 o 
   7 -20   3       52.48       24.64     10.64 o 
   8 -20   3      103.73       95.72     18.98 o 
  -8 -19   3       10.13       17.51     11.44 o 
  -7 -19   3      142.40      176.07     44.48 o 
  -6 -19   3       43.70       34.67     22.38 o 
  -5 -19   3      185.37      182.61     35.67 o 
  -4 -19   3       84.74      100.57     25.92 o 
  -3 -19   3      182.28      151.42     32.74 o 
  -2 -19   3      222.09      179.28     38.49 o 
  -1 -19   3      768.23      799.85     38.51 o 
   0 -19   3      166.07      125.50     20.93 o 
   1 -19   3     1195.00     1158.64     96.61 o 
   2 -19   3      771.71      773.14     36.89 o 
   3 -19   3      184.61      194.78     31.56 o 
   4 -19   3      392.95      324.21     38.88 o 
   5 -19   3       97.27       79.70     15.89 o 
   6 -19   3       38.31       41.54     13.99 o 
   7 -19   3       28.52       26.59      9.24 o 
   8 -19   3       31.00       27.13     10.52 o 
  -8 -18   3      115.71      105.87     28.61 o 
  -7 -18   3       54.10       44.70     20.06 o 
  -6 -18   3      121.29      110.16     59.17 o 
  -5 -18   3      210.88      172.84     32.19 o 
  -4 -18   3      259.75      237.64     24.55 o 
  -3 -18   3      859.80      966.81     65.70 o 
  -2 -18   3     1389.37     1335.70     54.99 o 
  -1 -18   3      510.27      412.58     22.12 o 
   0 -18   3      119.53      118.85     15.51 o 
   1 -18   3     1536.17     1432.69     81.61 o 
   2 -18   3      761.86      793.92     46.86 o 
   3 -18   3      193.19      218.88     19.45 o 
   4 -18   3      302.52      319.52     37.85 o 
   5 -18   3       13.88       15.30      6.26 o 
   6 -18   3       96.31       70.02     24.36 o 
   7 -18   3       64.20       59.49     14.27 o 
   8 -18   3       59.58       66.83     13.77 o 
  -8 -17   3       73.73      100.64     24.97 o 
  -7 -17   3      191.92      273.93     42.61 o 
  -6 -17   3       17.62       19.14      9.48 o 
  -5 -17   3      227.98      264.59     43.27 o 
  -4 -17   3      418.26      446.22     30.46 o 
  -3 -17   3      102.11       66.25      9.06 o 
  -2 -17   3     1681.20     1920.36     61.28 o 
  -1 -17   3      144.40      153.59     22.72 o 
   0 -17   3     3084.02     3555.95    152.57 o 
   1 -17   3     2038.56     2335.00    124.90 o 
   2 -17   3       71.04      109.43     17.49 o 
   3 -17   3     1736.41     1869.46     88.48 o 
   4 -17   3      180.73      211.67     21.96 o 
   5 -17   3      163.08      195.82     23.08 o 
   6 -17   3      136.82      199.00     35.03 o 
   7 -17   3      247.21      252.07     34.04 o 
  -5 -16   3      606.54      585.02     62.46 o 
  -4 -16   3      121.03      131.37     10.15 o 
  -3 -16   3      439.60      384.23     25.06 o 
  -2 -16   3       49.26       67.60      9.59 o 
  -1 -16   3     2619.40     2532.78     75.34 o 
   0 -16   3     4260.17     4856.90    398.31 o 
   1 -16   3      806.77      801.90     65.95 o 
   2 -16   3      531.40      514.35     41.93 o 
   3 -16   3       17.45       15.41      5.34 o 
   4 -16   3       37.56       25.56      5.99 o 
   5 -16   3      422.35      459.29     49.17 o 
   6 -16   3      130.00      151.14     28.78 o 
   7 -16   3       29.05       34.17     11.12 o 
   8 -16   3       73.78       51.03     20.75 o 
  -6 -15   3      133.07       97.41     28.81 o 
  -5 -15   3      451.31      448.38     84.13 o 
  -4 -15   3      327.29      296.14     22.53 o 
  -3 -15   3     1014.84     1009.31     39.07 o 
  -2 -15   3      312.71      342.70     18.32 o 
  -1 -15   3      113.09      165.67     14.66 o 
   0 -15   3      464.59      535.61     66.16 o 
   1 -15   3      500.54      496.80     43.78 o 
   2 -15   3      217.18      243.03     16.51 o 
   3 -15   3      464.27      418.74     27.46 o 
   4 -15   3      125.93      136.85     14.88 o 
   6 -15   3      129.11      130.83     26.62 o 
   7 -15   3      206.27      204.27     28.22 o 
   8 -15   3        4.96        4.42      9.81 o 
  -8 -14   3       83.06       75.82     60.41 o 
  -7 -14   3      298.94      248.92     54.50 o 
  -6 -14   3       22.77       14.60      9.70 o 
  -5 -14   3       98.96      108.83     21.35 o 
  -4 -14   3      137.60      151.60     15.70 o 
  -3 -14   3      779.70      702.20     33.84 o 
  -2 -14   3        8.43        8.70      3.73 o 
  -1 -14   3      271.18      296.63     20.87 o 
   0 -14   3     4407.63     4464.86    191.89 o 
   1 -14   3     1300.82     1241.18     75.08 o 
   2 -14   3      473.76      441.48     25.92 o 
   3 -14   3      371.86      395.69     21.24 o 
   4 -14   3      102.56       88.08     12.72 o 
   6 -14   3       50.17       62.94     19.88 o 
   7 -14   3        7.57       11.84      6.76 o 
   8 -14   3       16.37        9.26      6.37 o 
  -6 -13   3      196.76      227.57     42.95 o 
  -5 -13   3      423.40      379.15     29.06 o 
  -4 -13   3      379.57      368.02     27.95 o 
  -3 -13   3      721.59      923.67     45.45 o 
  -2 -13   3     2198.84     2169.47     53.89 o 
  -1 -13   3     3470.17     3206.20    102.75 o 
   0 -13   3    15658.14    16858.92    573.76 o 
   1 -13   3     2282.80     2570.26    110.45 o 
   2 -13   3      516.54      465.74     27.18 o 
   3 -13   3      190.98      207.11     16.84 o 
   4 -13   3       61.32       52.50      8.55 o 
   5 -13   3      422.58      502.36     41.93 o 
   6 -13   3      104.84      126.56     22.26 o 
   7 -13   3      172.20      224.34     49.12 o 
   8 -13   3       14.41       10.31      3.54 o 
  -9 -12   3       19.69       55.54     23.14 o 
  -7 -12   3       13.59       32.55     13.80 o 
  -6 -12   3       74.53      116.25     26.17 o 
  -5 -12   3      238.61      254.87     25.41 o 
  -4 -12   3      188.84      167.78     14.85 o 
  -3 -12   3     2915.30     3088.41    120.49 o 
  -2 -12   3      425.97      444.79     21.64 o 
  -1 -12   3     1336.08     1488.36     31.38 o 
   0 -12   3      595.04      596.23     51.27 o 
   1 -12   3      567.08      517.18     44.66 o 
   2 -12   3     1421.16     1416.38     49.35 o 
   3 -12   3      459.74      430.00     39.35 o 
   4 -12   3      342.35      371.95     27.99 o 
   5 -12   3       64.56       97.49     17.46 o 
   6 -12   3      166.38      195.52     31.39 o 
   7 -12   3      184.31      185.54     33.29 o 
   8 -12   3      126.81      138.23     20.86 o 
   9 -12   3       15.00       18.93     13.69 o 
  -8 -11   3        3.66       11.11      5.30 o 
  -7 -11   3       77.60       61.65     24.72 o 
  -6 -11   3      364.64      359.31     68.13 o 
  -5 -11   3     1097.97     1153.93     85.66 o 
  -4 -11   3      149.26      175.97     15.89 o 
  -3 -11   3       26.62       31.66      9.85 o 
  -2 -11   3      247.29      353.44     21.38 o 
  -1 -11   3     9806.66    10130.09    207.53 o 
   0 -11   3     2225.04     2207.42    138.47 o 
   1 -11   3     2877.96     2798.61     82.42 o 
   2 -11   3      205.61      234.37     20.19 o 
   3 -11   3     1545.94     1834.58     71.92 o 
   4 -11   3      146.02      116.22     20.49 o 
   5 -11   3      489.94      595.08     45.79 o 
   6 -11   3       39.95       56.76     12.20 o 
   7 -11   3       81.93      108.96     19.49 o 
   8 -11   3       26.11       29.75     16.93 o 
   9 -11   3       11.13       21.26     10.03 o 
  -9 -10   3        2.18        7.59      8.03 o 
  -8 -10   3       36.34       28.92     14.02 o 
  -6 -10   3      441.35      471.48     55.30 o 
  -5 -10   3      295.19      338.82     41.60 o 
  -4 -10   3      457.15      385.35     25.91 o 
  -3 -10   3      816.33      892.27     72.33 o 
  -2 -10   3      182.59      180.37     17.34 o 
  -1 -10   3    10693.06    10505.38    248.63 o 
   0 -10   3     2240.94     2326.57     58.86 o 
   1 -10   3     5887.18     5831.22    334.93 o 
   2 -10   3     3364.36     3350.02    176.94 o 
   3 -10   3      396.50      406.07     26.79 o 
   4 -10   3      479.72      556.45     36.35 o 
   5 -10   3      924.29      883.59     93.43 o 
   6 -10   3      104.13       84.22     19.99 o 
   7 -10   3        2.61        2.72      3.81 o 
   8 -10   3       50.99       66.68     20.96 o 
   9 -10   3       14.24       34.26     10.66 o 
  -9  -9   3        4.27       14.09     11.33 o 
  -8  -9   3       71.84       87.04     27.22 o 
  -6  -9   3      504.72      808.77     95.27 o 
  -5  -9   3       36.64       53.34     14.93 o 
  -4  -9   3      109.22       87.25     11.86 o 
  -3  -9   3      821.33     1008.36     59.33 o 
  -2  -9   3     1437.77     1551.96     64.76 o 
  -1  -9   3       42.45       41.15      3.49 o 
   0  -9   3      174.49      127.45      7.93 o 
   1  -9   3     8693.21     8288.34    354.54 o 
   2  -9   3     2554.01     2869.31     94.52 o 
   3  -9   3      591.02      591.21     44.91 o 
   4  -9   3       80.80       76.18     17.67 o 
   5  -9   3      227.69      230.76     24.26 o 
   6  -9   3      405.01      449.08     57.51 o 
   7  -9   3        7.75       10.65      6.10 o 
   8  -9   3       14.91       25.81      9.85 o 
   9  -9   3       32.87       49.48     15.00 o 
  -9  -8   3       42.22       13.37     10.50 o 
  -7  -8   3       61.66       44.99     20.90 o 
  -6  -8   3      172.02      172.79     26.06 o 
  -5  -8   3      183.48      135.66     26.98 o 
  -4  -8   3      883.85     1041.24     49.38 o 
  -3  -8   3      564.53      509.82     29.92 o 
  -2  -8   3     1179.79     1213.33     94.64 o 
  -1  -8   3     2768.47     2792.36    119.62 o 
   0  -8   3      514.29      366.88     22.40 o 
   1  -8   3      170.41      215.10     17.58 o 
   2  -8   3     1594.21     1634.47     48.58 o 
   3  -8   3      138.71      133.44     21.89 o 
   4  -8   3      225.01      239.09     29.52 o 
   5  -8   3      105.26      112.57     20.57 o 
   6  -8   3      565.99      765.38     85.88 o 
   7  -8   3       29.78       13.72      6.68 o 
   8  -8   3       21.18       28.35      9.45 o 
   9  -8   3       15.99       24.46      7.48 o 
  -9  -7   3        1.54       -7.12      7.99 o 
  -6  -7   3      162.11      216.99     41.37 o 
  -5  -7   3       82.48       83.63     23.12 o 
  -4  -7   3      224.60      214.77     21.36 o 
  -3  -7   3      427.00      382.24     26.18 o 
  -2  -7   3       32.97       47.31      5.41 o 
  -1  -7   3     3792.82     3306.09    142.22 o 
   0  -7   3      456.23      472.56     16.80 o 
   1  -7   3     4033.30     4002.39     96.51 o 
   2  -7   3      488.28      536.70     26.62 o 
   3  -7   3      191.92      180.50     26.21 o 
   4  -7   3      622.14      666.96     36.93 o 
   5  -7   3      146.94      128.42     25.36 o 
   6  -7   3      191.20      214.07     27.59 o 
   7  -7   3        3.01       10.37      5.57 o 
   8  -7   3       62.17       64.28     14.91 o 
   9  -7   3       24.06       23.14     14.68 o 
  -9  -6   3       16.24       29.97     16.06 o 
  -7  -6   3       37.45       37.42     17.08 o 
  -6  -6   3      402.86      475.49     61.27 o 
  -5  -6   3      170.59      223.48     29.85 o 
  -4  -6   3      128.84      130.32     14.22 o 
  -3  -6   3      220.72      240.82     20.87 o 
  -2  -6   3        6.75        7.60      3.23 o 
  -1  -6   3      527.09      492.76     17.08 o 
   0  -6   3       80.41       91.81      4.15 o 
   1  -6   3     4048.26     3462.93     52.91 o 
   2  -6   3     1831.45     1779.30     73.07 o 
   3  -6   3       33.31       25.31     11.94 o 
   4  -6   3      185.31      162.66     15.62 o 
   5  -6   3     1020.37     1184.10    124.00 o 
   6  -6   3      344.66      408.83     37.43 o 
   7  -6   3        6.18        9.53      7.90 o 
   8  -6   3        5.00        7.50      5.25 o 
   9  -6   3       15.36        8.70      6.85 o 
  -9  -5   3       12.29       16.56      8.32 o 
  -8  -5   3       14.55       17.62     10.17 o 
  -7  -5   3       10.23       38.98     16.56 o 
  -6  -5   3      220.06      249.51     31.43 o 
  -5  -5   3     1384.28     1402.45    146.81 o 
  -4  -5   3     1068.44     1089.36     52.10 o 
  -3  -5   3      358.18      316.57     27.43 o 
  -2  -5   3     2357.80     2835.10    101.08 o 
  -1  -5   3       57.78       79.10      4.85 o 
   0  -5   3       87.79       70.44      4.32 o 
   1  -5   3      160.34      187.00      9.12 o 
   2  -5   3       77.97       71.81      5.37 o 
   3  -5   3      401.50      418.69     24.82 o 
   4  -5   3       49.79       58.66     16.74 o 
   5  -5   3     1055.28     1129.74    118.94 o 
   6  -5   3      335.17      306.84     28.22 o 
   7  -5   3       86.26      110.15     17.50 o 
   8  -5   3       36.84       36.03     11.20 o 
   9  -5   3        2.56        8.36      6.70 o 
  -9  -4   3       12.82       24.48     11.84 o 
  -8  -4   3       61.66       45.17     20.42 o 
  -7  -4   3        9.43       21.61     15.76 o 
  -6  -4   3      230.89      204.42     25.68 o 
  -5  -4   3      121.83      176.48     68.83 o 
  -4  -4   3      648.64      545.27     50.13 o 
  -3  -4   3      494.75      469.77     27.59 o 
  -2  -4   3     6411.47     6068.29    517.12 o 
   0  -4   3      817.61      763.73     32.18 o 
   1  -4   3     1730.32     1749.13     62.03 o 
   2  -4   3     3837.74     3839.18     68.45 o 
   3  -4   3      219.89      204.43     24.38 o 
   4  -4   3     1809.80     1843.76     95.80 o 
   5  -4   3     1104.49     1186.65    125.00 o 
   6  -4   3       29.05       60.70     13.82 o 
   7  -4   3       13.23       29.71      9.32 o 
   8  -4   3       13.54       16.86      9.76 o 
   9  -4   3       21.98       23.58     20.05 o 
  -9  -3   3        3.86        7.01      7.63 o 
  -8  -3   3       10.17       14.35     10.17 o 
  -5  -3   3       60.70       83.31     20.10 o 
  -4  -3   3     1454.27     1475.33     98.68 o 
  -3  -3   3      990.13     1064.95     45.68 o 
  -2  -3   3      538.60      484.31     41.77 o 
  -1  -3   3      377.33      484.16     20.72 o 
   0  -3   3      579.03      651.66     22.54 o 
   1  -3   3     2988.34     2734.21     53.91 o 
   2  -3   3     2577.83     2259.49    110.25 o 
   3  -3   3     3775.44     3953.73    164.13 o 
   4  -3   3       87.33       91.18     22.40 o 
   5  -3   3      323.96      302.31    109.62 o 
   6  -3   3       42.29       38.10     13.95 o 
   7  -3   3       18.29        9.36      5.00 o 
   8  -3   3       15.92       16.60      8.21 o 
   9  -3   3        7.03        8.89      6.77 o 
  -9  -2   3        6.10       21.32     10.02 o 
  -8  -2   3        1.79       11.26     11.11 o 
  -7  -2   3        5.02       11.22      6.61 o 
  -5  -2   3      159.66      215.78     27.01 o 
  -4  -2   3     1558.95     1738.42    116.05 o 
  -3  -2   3     1831.08     1815.98    105.28 o 
  -2  -2   3     2559.72     2624.45     93.87 o 
  -1  -2   3      453.57      408.41     17.54 o 
   0  -2   3     1096.80      964.96     33.18 o 
   1  -2   3      821.11      720.87     21.81 o 
   2  -2   3     2569.69     2131.76     76.59 o 
   3  -2   3       54.32       56.24      6.34 o 
   4  -2   3       93.20       63.87     16.37 o 
   5  -2   3       33.43       51.37     10.54 o 
   6  -2   3      656.17      580.98     46.12 o 
   7  -2   3        0.80        3.48      3.45 o 
   8  -2   3       14.17        6.11     10.61 o 
   9  -2   3       13.97       11.03      6.19 o 
  -9  -1   3        6.27       -7.01      7.01 o 
  -8  -1   3       14.51       16.78     10.10 o 
  -7  -1   3       90.44      101.25     53.48 o 
  -6  -1   3      608.02      632.00     70.64 o 
  -5  -1   3      685.62      815.32     92.28 o 
  -4  -1   3      978.52     1114.50     92.79 o 
  -3  -1   3      509.07      533.68     31.78 o 
  -2  -1   3     5352.41     5502.96    173.12 o 
  -1  -1   3       41.92       61.10      2.94 o 
   0  -1   3      705.80      547.71     19.00 o 
   1  -1   3     1725.28     1586.87     48.16 o 
   2  -1   3     7102.57     7423.23    210.86 o 
   3  -1   3      239.10      249.78     18.02 o 
   5  -1   3      142.34      184.77     19.00 o 
   6  -1   3       22.30       28.45     11.59 o 
   7  -1   3      165.62      193.51     42.48 o 
   8  -1   3       10.75       -7.69     13.62 o 
   9  -1   3       20.54       21.17      8.30 o 
  -9   0   3       12.22        2.98      6.03 o 
  -7   0   3        3.18        5.38      3.85 o 
  -6   0   3       59.06       73.93     12.98 o 
  -5   0   3       19.88       18.75      6.94 o 
  -4   0   3     3020.00     3405.01    189.22 o 
  -3   0   3      336.25      443.74     26.12 o 
  -2   0   3     1546.21     1622.28     41.73 o 
  -1   0   3        2.87        4.33      2.27 o 
   0   0   3     1326.59     1220.45     36.33 o 
   1   0   3     1448.82     1587.66     45.46 o 
   2   0   3       81.75      116.74     11.39 o 
   3   0   3      153.35      151.53     13.14 o 
   5   0   3      191.88      179.46     65.33 o 
   6   0   3      187.94      154.55     19.48 o 
   7   0   3        5.94        9.40      5.83 o 
   8   0   3       33.58       48.82     16.26 o 
   9   0   3        9.98        7.61      4.58 o 
  -9   1   3        6.25       11.15      8.17 o 
  -5   1   3      678.38      609.58     64.52 o 
  -4   1   3      987.09     1197.94    208.94 o 
  -3   1   3      503.52      478.10     27.99 o 
  -2   1   3     5369.30     5003.07    126.11 o 
  -1   1   3       39.68       56.50      2.85 o 
   0   1   3      684.23      551.46     16.58 o 
   1   1   3     1774.51     1629.79     27.92 o 
   2   1   3     7107.96     7236.25    194.82 o 
   3   1   3      229.59      231.53     17.14 o 
   5   1   3      145.48      149.71     22.73 o 
   6   1   3       23.83       24.63     11.14 o 
   7   1   3      167.99      190.49     28.12 o 
   8   1   3       10.80       25.14     13.22 o 
   9   1   3       20.45       14.82      6.90 o 
  -9   2   3        6.12        7.19      8.94 o 
  -7   2   3        5.05       17.98      9.01 o 
  -6   2   3       74.10       71.29     12.58 o 
  -5   2   3      163.27      203.56     33.34 o 
  -4   2   3     1572.09     1863.64    124.46 o 
  -3   2   3     1864.26     1936.05     83.38 o 
  -2   2   3     2577.83     2955.02     74.75 o 
  -1   2   3      444.36      404.44     17.21 o 
   0   2   3     1078.30      934.99     25.00 o 
   1   2   3      798.50      683.42     18.79 o 
   2   2   3     2559.23     2430.06     50.23 o 
   3   2   3       53.84       39.54     10.47 o 
   4   2   3       97.32       74.79     16.99 o 
   5   2   3       34.09       39.75     12.28 o 
   6   2   3      659.06      638.98     71.45 o 
   7   2   3        0.84       10.65      5.45 o 
   8   2   3       13.99       13.11     13.22 o 
   9   2   3       14.10       10.12      6.68 o 
  -6   3   3      209.79      238.31     39.58 o 
  -4   3   3     1451.74     1561.50    104.33 o 
  -3   3   3     1008.10     1116.31     67.63 o 
  -2   3   3      517.38      450.23     38.73 o 
  -1   3   3      374.00      461.14     19.60 o 
   0   3   3      595.89      635.73     19.01 o 
   1   3   3     3018.55     2926.07     39.05 o 
   2   3   3     2610.64     2416.04     61.22 o 
   3   3   3     3740.23     4131.23    102.22 o 
   4   3   3       86.47      119.77     17.36 o 
   5   3   3      321.55      269.73     48.08 o 
   6   3   3       41.44       35.13     11.50 o 
   7   3   3       17.75        9.22      5.47 o 
   8   3   3       15.62       11.42      5.69 o 
   9   3   3        7.09       14.72      6.80 o 
  -4   4   3      643.18      576.56     53.50 o 
  -3   4   3      503.97      528.59     43.61 o 
  -2   4   3     6470.12     6119.33    153.92 o 
  -1   4   3     4996.32     5265.65     96.99 o 
   0   4   3      805.17      738.61     19.72 o 
   1   4   3     1728.35     1758.20     28.69 o 
   2   4   3     3792.35     3988.13    161.76 o 
   3   4   3      207.49      222.87     19.40 o 
   4   4   3     1786.70     1847.18    123.33 o 
   5   4   3     1116.44     1181.90    125.43 o 
   6   4   3       27.88       18.04      8.07 o 
   7   4   3       13.18       19.02      9.39 o 
   8   4   3       13.22        2.36      5.09 o 
   9   4   3       22.18       11.62      7.66 o 
  -7   5   3        9.66       22.19     10.93 o 
  -6   5   3      215.08      263.26     32.52 o 
  -4   5   3     1087.99     1094.57     73.34 o 
  -3   5   3      355.79      310.73     38.03 o 
  -2   5   3     2346.09     2789.39    152.96 o 
  -1   5   3       64.19       90.13      7.04 o 
   0   5   3       97.31       78.13      3.33 o 
   1   5   3      158.59      180.74     13.66 o 
   2   5   3       70.29       62.29      7.39 o 
   3   5   3      414.45      422.71     20.30 o 
   4   5   3       49.44       73.50     14.61 o 
   5   5   3     1067.69     1314.98    138.01 o 
   6   5   3      338.30      320.91     29.95 o 
   7   5   3       84.91      116.02     19.85 o 
   8   5   3       36.85       45.66      7.11 o 
   9   5   3        2.52        2.90      3.91 o 
  -7   6   3       37.01       22.56      9.85 o 
  -6   6   3      399.29      472.11     60.54 o 
  -4   6   3      123.63      144.18     18.49 o 
  -3   6   3      218.03      239.95     29.98 o 
  -2   6   3        7.20        5.79      1.49 o 
  -1   6   3      527.01      502.38     24.64 o 
   0   6   3       88.06       83.49      5.55 o 
   1   6   3     4081.98     3623.54    126.51 o 
   2   6   3     1838.33     1858.75     29.96 o 
   3   6   3       32.59       32.48      6.66 o 
   4   6   3      194.63      181.87     22.62 o 
   5   6   3     1012.22      995.74     74.03 o 
   6   6   3      348.05      345.92     32.01 o 
   7   6   3        6.12       -0.51      4.06 o 
   8   6   3        4.82       -0.04      5.78 o 
   9   6   3       15.10       19.29     11.08 o 
  -8   7   3       26.59       34.77     14.89 o 
  -7   7   3      158.72      157.74     34.56 o 
  -6   7   3      157.88      176.37     29.69 o 
  -4   7   3      224.79      222.95     29.27 o 
  -3   7   3      430.23      368.41     30.98 o 
  -2   7   3       31.24       34.29      6.00 o 
  -1   7   3     3788.55     3219.55     94.08 o 
   0   7   3      447.65      440.92     13.26 o 
   1   7   3     4019.38     3971.29    148.83 o 
   2   7   3      504.87      565.78     28.12 o 
   3   7   3      201.85      172.27     12.89 o 
   4   7   3      628.84      681.07     37.40 o 
   5   7   3      147.69      143.00     22.66 o 
   6   7   3      191.43      224.01     23.85 o 
   7   7   3        2.83       -1.31      3.75 o 
   8   7   3       63.05       58.94     15.26 o 
   9   7   3       24.22       14.97      7.37 o 
  -8   8   3        4.57        7.05      6.97 o 
  -7   8   3       61.04       79.48     16.94 o 
  -5   8   3      188.62      178.89     68.31 o 
  -3   8   3      560.50      503.74     41.54 o 
  -2   8   3     1174.42     1397.30     50.23 o 
  -1   8   3     2811.46     2928.80     73.81 o 
   0   8   3      536.25      369.85     15.79 o 
   1   8   3      167.43      247.31     18.92 o 
   2   8   3     1574.59     1642.32     37.32 o 
   3   8   3      140.86      139.40     17.59 o 
   4   8   3      220.65      206.71     25.91 o 
   5   8   3      110.17      107.51     19.08 o 
   6   8   3      571.72      659.53     52.23 o 
   7   8   3       29.98       16.78      7.19 o 
   8   8   3       21.16       12.35      7.07 o 
  -9   9   3        4.20        8.39      8.79 o 
  -8   9   3       71.41       67.20     29.91 o 
  -7   9   3      156.74      134.06     33.61 o 
  -5   9   3       33.31       25.76      8.54 o 
  -3   9   3      832.06      962.52     80.00 o 
  -2   9   3     1430.05     1483.93     89.29 o 
  -1   9   3       37.36       36.94      8.58 o 
   0   9   3      157.67      118.23      6.68 o 
   1   9   3     8629.16     7455.31    379.34 o 
   2   9   3     2550.43     2707.47     88.89 o 
   3   9   3      575.87      597.57     35.24 o 
   4   9   3       79.59       81.92     11.90 o 
   5   9   3      228.59      250.16     31.29 o 
   6   9   3      409.76      463.27     42.26 o 
   7   9   3        8.48       14.45      7.38 o 
   8   9   3       15.08        3.31      4.87 o 
   9   9   3       32.82       27.21     14.02 o 
  -7  10   3      273.54      240.79     57.98 o 
  -6  10   3      438.74      445.52     51.98 o 
  -4  10   3      445.66      380.46     37.48 o 
  -3  10   3      814.69      903.31     75.17 o 
  -2  10   3      172.59      150.08     18.52 o 
  -1  10   3    10725.16    10680.67    404.93 o 
   0  10   3     2223.05     2444.77     93.75 o 
   1  10   3     5886.30     6474.66    133.28 o 
   2  10   3     3377.06     3375.90    102.89 o 
   3  10   3      380.32      385.41     35.36 o 
   4  10   3      492.87      517.87     33.95 o 
   5  10   3      911.10      895.64     94.78 o 
   6  10   3      104.50      109.67     25.09 o 
   7  10   3        2.52        4.74      5.50 o 
   8  10   3       50.53       21.04      8.20 o 
   9  10   3       14.08       32.66     15.40 o 
  -7  11   3       75.24       80.87     17.66 o 
  -6  11   3      358.44      343.35     70.93 o 
  -5  11   3     1102.28     1086.11    113.93 o 
  -4  11   3      147.18      177.78     22.31 o 
  -3  11   3       26.27       30.30      8.68 o 
  -2  11   3      255.12      375.81     31.14 o 
  -1  11   3     9853.55    10393.76    260.49 o 
   0  11   3     2215.90     2360.49     84.71 o 
   1  11   3     2877.95     2643.49     68.58 o 
   2  11   3      215.20      249.71     30.39 o 
   3  11   3     1553.51     1730.54    118.34 o 
   4  11   3      146.31       91.69     21.37 o 
   5  11   3      485.56      514.52     65.82 o 
   6  11   3       40.66       73.98     20.93 o 
   7  11   3       79.92       92.90     15.61 o 
   8  11   3       25.90       31.57     14.89 o 
   9  11   3       11.14       10.57      7.66 o 
  -9  12   3       19.66       41.96     19.29 o 
  -7  12   3       13.37       44.39     19.72 o 
  -6  12   3       75.38      100.36     28.97 o 
  -5  12   3      242.98      313.00     33.99 o 
  -4  12   3      187.40      223.98     31.65 o 
  -3  12   3     2954.69     3127.72    173.54 o 
  -2  12   3      419.58      439.86     36.44 o 
  -1  12   3     1354.95     1716.29     62.27 o 
   0  12   3      608.39      557.08     28.17 o 
   1  12   3      549.24      578.40     35.04 o 
   2  12   3     1437.19     1480.45     88.93 o 
   3  12   3      451.57      374.30     24.50 o 
   4  12   3      351.70      355.33     39.21 o 
   5  12   3       62.67       60.23     15.67 o 
   6  12   3      169.24      204.07     48.69 o 
   7  12   3      184.61      153.78     24.63 o 
   8  12   3      127.10      161.42     18.90 o 
   9  12   3       15.24       10.61      9.04 o 
  -6  13   3      191.40      207.50     46.59 o 
  -3  13   3      714.42      991.20     82.66 o 
  -2  13   3     2172.33     2472.07    105.99 o 
  -1  13   3     3415.71     3085.24     93.35 o 
   0  13   3    15667.24    16410.50    402.38 o 
   1  13   3     2292.13     2284.13     69.06 o 
   2  13   3      527.37      513.90     29.87 o 
   3  13   3      181.15      171.76     25.55 o 
   4  13   3       59.56       68.85     16.43 o 
   5  13   3      420.41      521.29     55.61 o 
   6  13   3      107.25      117.78     20.55 o 
   7  13   3      171.55      146.49     24.86 o 
   8  13   3       14.53       11.90      9.68 o 
  -8  14   3       82.20       94.43     24.50 o 
  -6  14   3       23.50       32.73     11.66 o 
  -2  14   3        5.47        4.58      3.05 o 
  -1  14   3      285.02      290.03     25.01 o 
   0  14   3     4381.22     3803.66    162.38 o 
   1  14   3     1304.19     1311.03     45.91 o 
   2  14   3      485.71      464.87     27.20 o 
   3  14   3      377.04      387.67     20.67 o 
   5  14   3      693.04      708.13     69.57 o 
   6  14   3       49.10       53.46     16.46 o 
   7  14   3        7.45        2.18      3.49 o 
   8  14   3       16.79        8.97     10.21 o 
  -8  15   3       33.44       48.76     18.60 o 
  -6  15   3      133.57       79.29     23.82 o 
  -3  15   3     1020.19     1035.24     69.73 o 
  -2  15   3      301.62      330.76     30.49 o 
  -1  15   3      117.50      162.20     14.05 o 
   0  15   3      453.25      475.69     28.01 o 
   1  15   3      483.96      539.21     32.87 o 
   2  15   3      220.90      255.63     23.37 o 
   3  15   3      462.23      427.94     28.02 o 
   4  15   3      128.91      135.10     27.18 o 
   5  15   3      999.27      944.82     92.80 o 
   6  15   3      127.39       99.13     22.25 o 
   7  15   3      204.55      193.45     23.00 o 
   8  15   3        4.91       12.31     11.08 o 
  -6  16   3       57.13       72.83     20.64 o 
  -2  16   3       51.28       80.96     20.65 o 
  -1  16   3     2605.62     2630.65    106.74 o 
   0  16   3     4275.02     4669.01    141.05 o 
   1  16   3      822.57      835.12    173.78 o 
   2  16   3      529.71      557.34     46.26 o 
   3  16   3       17.70       14.20      5.59 o 
   4  16   3       35.85       40.84     11.26 o 
   6  16   3      127.51      133.17     31.60 o 
   7  16   3       28.58       12.79      8.79 o 
   8  16   3       74.01       51.75     21.37 o 
  -4  17   3      418.17      464.24     55.08 o 
  -2  17   3     1698.37     2047.22    114.80 o 
   0  17   3     3079.94     3394.08    166.94 o 
   1  17   3     2072.83     2199.15     94.12 o 
   2  17   3       65.20      100.68     21.56 o 
   3  17   3     1751.34     2041.13    135.64 o 
   4  17   3      177.60      185.60     23.92 o 
   5  17   3      161.73      192.87     30.24 o 
   6  17   3      139.88      131.71     70.13 o 
   7  17   3      243.79      243.09     37.06 o 
   8  17   3        1.80       16.34     11.48 o 
  -4  18   3      267.86      283.32     35.28 o 
  -3  18   3      841.61      895.61     60.20 o 
  -1  18   3      490.99      421.24     22.30 o 
   0  18   3      127.81      102.10     10.01 o 
   1  18   3     1537.08     1477.08     81.72 o 
   2  18   3      772.08      789.27     65.92 o 
   3  18   3      199.29      231.65     28.27 o 
   4  18   3      292.68      274.59     36.79 o 
   5  18   3       15.18        6.32      3.67 o 
   6  18   3       97.11       96.17     51.12 o 
   7  18   3       64.21       71.56     20.42 o 
   8  18   3       60.17       56.44     24.24 o 
  -4  19   3       85.03      100.21     22.69 o 
  -1  19   3      782.30      753.89     44.16 o 
   0  19   3      159.09      141.51     17.07 o 
   1  19   3     1167.63     1121.54     92.86 o 
   2  19   3      774.83      835.71     55.67 o 
   3  19   3      188.02      192.60     16.32 o 
   4  19   3      394.43      359.56     43.30 o 
   5  19   3       99.70       97.41     21.64 o 
   6  19   3       40.28       28.80     21.84 o 
  -6  20   3       35.45       89.09     20.38 o 
  -3  20   3      123.07      152.56     24.56 o 
  -1  20   3       67.86       88.90     20.33 o 
   0  20   3      335.06      290.63     26.78 o 
   1  20   3       86.82       90.90     19.57 o 
   2  20   3      469.82      443.40     40.43 o 
   3  20   3      286.24      317.24     23.84 o 
   4  20   3      451.52      401.87     44.64 o 
   5  20   3      474.16      464.45     59.27 o 
   6  20   3      394.52      488.48     93.69 o 
   7  20   3       52.83       45.28     27.84 o 
   8  20   3      103.83       86.08     16.14 o 
  -8  21   3       16.38       43.81     20.63 o 
  -6  21   3        7.57       24.99     12.60 o 
  -4  21   3       57.42       41.73     17.34 o 
  -1  21   3      226.58      225.11     14.83 o 
   0  21   3      189.32      162.27     24.12 o 
   1  21   3       67.73       62.50     11.31 o 
   2  21   3      362.77      345.24     22.57 o 
   3  21   3      235.76      261.87     26.47 o 
   4  21   3      273.59      259.46     27.61 o 
   5  21   3       34.80       24.78      8.21 o 
   6  21   3      212.89      176.14     36.51 o 
  -4  22   3       70.30       64.05     17.96 o 
  -1  22   3      456.30      410.15     37.82 o 
   0  22   3      155.36      117.05     15.25 o 
   1  22   3      419.16      428.05     46.78 o 
   2  22   3      118.18      103.57     13.04 o 
   3  22   3      244.35      197.22     24.16 o 
   4  22   3      754.42      703.36     67.52 o 
   5  22   3       48.89       39.32     12.79 o 
   6  22   3       25.23       34.59     15.11 o 
   8  22   3       73.43      102.20     35.94 o 
  -8  23   3       33.43       18.93     10.35 o 
  -2  23   3      236.80      239.55     60.06 o 
  -1  23   3      138.95      104.84     10.69 o 
   0  23   3        6.70        3.94      1.27 o 
   1  23   3      186.68      164.74     20.80 o 
   2  23   3       60.32       74.27     13.12 o 
   3  23   3      716.62      698.41     73.40 o 
   4  23   3      677.46      585.79     63.20 o 
   5  23   3      173.83      164.65     25.83 o 
   8  23   3        7.54       21.58     11.33 o 
  -6  24   3       57.13       36.16     19.33 o 
  -2  24   3      160.73      192.82     22.71 o 
  -1  24   3        7.68        6.92      1.76 o 
   0  24   3       78.55       88.58     15.13 o 
   1  24   3      153.18      173.82     21.80 o 
   2  24   3      851.15     1073.44     65.60 o 
   3  24   3      274.03      309.20     34.41 o 
   4  24   3      135.13      133.69     33.54 o 
   5  24   3       56.62       51.90     15.81 o 
   6  24   3       67.85      100.89     44.27 o 
  -2  25   3      343.86      364.62     44.23 o 
  -1  25   3       85.55       64.54     18.07 o 
   0  25   3      147.88      169.22     11.96 o 
   1  25   3       57.15       53.58     12.32 o 
   2  25   3       27.01       20.82      6.43 o 
   3  25   3      220.38      195.00     26.04 o 
   5  25   3      130.97      152.47     24.59 o 
   8  25   3        7.95       12.49     10.93 o 
  -7  26   3        3.55       14.42     11.37 o 
  -6  26   3       68.93       71.49     17.05 o 
  -5  26   3      101.50       34.25     33.89 o 
  -3  26   3     1214.03     1508.78    144.78 o 
  -2  26   3      105.23       77.72     17.64 o 
  -1  26   3       27.74       25.87      6.36 o 
   0  26   3      234.80      252.86     22.06 o 
   1  26   3      437.84      466.82    116.49 o 
   2  26   3      826.74      843.38     62.59 o 
   4  26   3      607.54      803.89    229.61 o 
   5  26   3      137.22      121.23     69.04 o 
   6  26   3      145.25      142.07     35.97 o 
  -2  27   3      671.39      649.08     67.96 o 
  -1  27   3      173.31      154.72     30.14 o 
   0  27   3      228.97      228.23     30.28 o 
   1  27   3      122.11      146.90     29.07 o 
   2  27   3       46.42       65.44     12.80 o 
   3  27   3      572.00      549.87     60.38 o 
   4  27   3      507.61      491.71     56.62 o 
   7  27   3       52.75       70.68     20.64 o 
  -7  28   3       64.00       34.71     15.95 o 
  -5  28   3       32.52       12.72      9.52 o 
  -1  28   3      322.14      305.11    110.55 o 
   0  28   3     1130.18     1313.01     97.08 o 
   1  28   3       80.74       60.45     33.72 o 
   2  28   3      248.92      324.99     42.26 o 
   3  28   3      815.21      851.42     94.25 o 
   4  28   3       23.03       12.57      6.32 o 
   5  28   3       66.26       48.59     18.46 o 
   6  28   3       40.01       47.09     17.40 o 
   7  28   3       39.99       40.95     19.80 o 
  -7  29   3       28.18       18.85     14.46 o 
  -6  29   3       13.48       14.86      9.84 o 
  -3  29   3      241.71      428.66     58.60 o 
  -1  29   3       86.03       62.90     18.03 o 
   1  29   3      146.43      125.47     24.63 o 
   2  29   3      807.68      816.94     78.35 o 
   3  29   3       45.64       34.99     13.45 o 
   4  29   3      509.45      442.15     38.11 o 
   5  29   3       14.32       -6.18      7.99 o 
   6  29   3       98.58       52.71     28.97 o 
   7  29   3       19.14       43.88     17.36 o 
  -7  30   3        8.94        8.68     13.98 o 
  -6  30   3       15.75       16.02      9.01 o 
  -5  30   3      146.20      412.62     57.43 o 
   0  30   3       95.09      113.20     30.07 o 
   2  30   3     1354.21     1362.70    151.48 o 
   3  30   3       30.27       48.69     12.52 o 
   6  30   3       25.72       29.10     15.26 o 
   7  30   3       10.24       19.25     10.68 o 
  -7  31   3        3.78        2.76      6.65 o 
  -6  31   3       25.19        4.58      4.21 o 
  -4  31   3      128.77      433.12     42.88 o 
  -3  31   3       65.76      226.29     42.31 o 
  -1  31   3     1037.08     1043.36    100.00 o 
   0  31   3      224.78      193.03     22.14 o 
   4  31   3      160.07      179.76     35.73 o 
   6  31   3       27.95       29.97     14.10 o 
   7  31   3       43.66       31.17     14.79 o 
  -7  32   3       36.74       45.41     20.27 o 
  -5  32   3       66.45       56.77     54.04 o 
   0  32   3      141.28      137.09     18.12 o 
   2  32   3       36.18       39.31     15.41 o 
   3  32   3      458.55      499.54     57.38 o 
   4  32   3       92.61      114.74     23.05 o 
   6  32   3        3.56        6.97     10.46 o 
   7  32   3       31.71       26.16     12.28 o 
  -7  33   3        7.04        8.10      7.23 o 
  -3  33   3       92.92      104.42     56.06 o 
   0  33   3      102.74      138.18     18.15 o 
   2  33   3       42.34       37.74      7.88 o 
   3  33   3       96.36       98.75     52.65 o 
   4  33   3       92.48       92.38     20.21 o 
   5  33   3       72.33       58.92     57.39 o 
   6  33   3        6.96       10.35      9.23 o 
   7  33   3       13.41       18.09     11.62 o 
  -6  34   3        0.79       -0.44      8.14 o 
  -5  34   3      135.67      155.69     34.08 o 
   0  34   3      114.24      104.63     32.29 o 
   1  34   3       73.05       56.06     15.74 o 
   2  34   3       17.46       13.80      5.52 o 
   4  34   3       86.45       75.21     22.28 o 
   5  34   3      148.53       89.44     17.09 o 
   6  34   3       11.93       25.24     13.62 o 
  -6  35   3       10.73        8.10      7.81 o 
  -4  35   3       66.04       60.58     16.39 o 
   0  35   3       64.29       73.24     15.14 o 
   1  35   3      125.85      139.41     33.13 o 
   2  35   3      141.35      132.55     21.46 o 
   4  35   3       92.31       99.28     28.94 o 
   6  35   3       10.98        8.75      8.10 o 
  -6  36   3        2.19        6.10      7.66 o 
  -1  36   3        7.50       13.51      8.83 o 
   0  36   3      250.63      256.21     46.73 o 
   1  36   3      107.88      102.98     54.73 o 
   2  36   3       61.67       53.97     13.85 o 
   6  36   3       24.05       28.55     13.77 o 
  -6  37   3        6.75       11.04      8.43 o 
  -4  37   3      103.04      154.91     29.63 o 
  -1  37   3       41.73       38.52     12.72 o 
   1  37   3       53.26       59.27     21.48 o 
   2  37   3       51.66       34.65      8.76 o 
   6  37   3       27.69       28.05     11.92 o 
  -6  38   3        3.45        1.38      3.41 o 
  -5  38   3       63.27       67.12     19.01 o 
  -4  38   3       16.09       24.45     14.49 o 
  -2  38   3       44.78       59.37     23.87 o 
  -1  38   3       35.60       36.81     14.39 o 
   0  38   3       16.17       24.30     12.82 o 
   1  38   3       40.89       77.34     23.11 o 
   2  38   3       38.82       18.97     12.68 o 
   5  38   3       31.68       42.80     15.40 o 
   6  38   3        6.12       -4.21      6.21 o 
  -5  39   3        9.01       20.89     12.24 o 
  -3  39   3       62.92      108.37     25.40 o 
  -2  39   3       99.78       96.89     30.28 o 
  -1  39   3       17.52       27.07      8.01 o 
   0  39   3       52.37       74.02     14.50 o 
   1  39   3       40.21       31.18     14.21 o 
   3  39   3      157.53      446.22     68.35 o 
   4  39   3       43.19       52.65     23.54 o 
   5  39   3       79.65       90.75     15.16 o 
  -2  40   3      191.51      276.15     42.57 o 
  -1  40   3       21.77       27.68     12.24 o 
   4  40   3        6.00       15.00      9.66 o 
   5  40   3        9.27       -1.60      6.90 o 
  -5  41   3       87.95      122.42     43.69 o 
  -4  41   3        2.24       -2.58      6.07 o 
  -1  41   3      156.13      135.03     30.01 o 
   0  41   3       34.04       31.92     16.59 o 
   1  41   3        0.92       22.77     12.39 o 
   2  41   3       25.24       36.76     14.31 o 
   3  41   3      157.21      137.96     23.50 o 
   4  41   3       25.06       43.59     15.55 o 
   5  41   3       42.48       33.35     15.01 o 
  -5  42   3        9.25        8.75      8.21 o 
  -4  42   3       11.04        7.88      8.03 o 
  -1  42   3       35.49       31.57     10.19 o 
   0  42   3        8.10        6.94      5.27 o 
   1  42   3       42.67       14.28     11.41 o 
   2  42   3       27.53       49.99     17.58 o 
   4  42   3       42.56       45.96     17.48 o 
   5  42   3        5.39       25.03     14.64 o 
  -4  43   3       11.85        6.39      5.70 o 
  -3  43   3        4.11       13.33     11.08 o 
  -2  43   3       34.40       28.88     12.03 o 
  -1  43   3       32.18       18.74      7.51 o 
   0  43   3        2.24       12.42     12.28 o 
   1  43   3       28.14       61.54     22.96 o 
   2  43   3        1.95        1.27      5.56 o 
   3  43   3        0.81       31.24     16.96 o 
   4  43   3       18.46       46.90     20.67 o 
  -4  44   3       23.60       13.01     11.41 o 
  -3  44   3        4.87       12.13     13.58 o 
  -2  44   3        7.32       14.89      8.17 o 
  -1  44   3       42.49       49.60     20.35 o 
   0  44   3       39.80       19.47     10.54 o 
   2  44   3       33.77       27.83     11.37 o 
   3  44   3        3.74        7.01      5.92 o 
   4  44   3       41.05       21.91     10.65 o 
  -4  45   3        4.63        8.21      6.79 o 
  -3  45   3       10.99       14.38      8.83 o 
  -2  45   3        4.49       -4.65      4.79 o 
  -1  45   3       31.75       60.56     28.74 o 
   0  45   3        7.50       15.80     12.35 o 
   1  45   3       57.37       78.60     17.15 o 
   2  45   3       15.56       25.10     15.33 o 
   3  45   3       17.75       25.61     13.08 o 
   4  45   3        3.37        8.06      8.14 o 
  -3  46   3       22.01       11.30     10.28 o 
  -2  46   3       62.98       52.11     22.20 o 
  -1  46   3        0.93       11.62      9.66 o 
   0  46   3       11.70       14.38     13.29 o 
   1  46   3       16.28        5.67     11.41 o 
   2  46   3       53.15       47.60     21.00 o 
   3  46   3       31.29       50.86     22.89 o 
  -2  47   3       38.37       31.35     18.02 o 
  -1  47   3        2.56       10.90      9.23 o 
   0  47   3        2.42       10.79      8.79 o 
   1  47   3        9.56       19.72     13.37 o 
   2  47   3       11.91        9.73     11.08 o 
   3  47   3        1.65       -7.01      7.01 o 
  -2  48   3        3.95       19.47     10.97 o 
  -1  48   3       30.16       24.67     14.17 o 
   0  48   3        0.18       19.87     13.11 o 
   1  48   3       34.54       42.54     18.49 o 
   2  48   3        8.56       -3.38      7.37 o 
  -2  49   3        5.26       20.38     11.22 o 
  -1  49   3       22.89       35.78     16.42 o 
   0  49   3       14.00       19.87      9.77 o 
   1  49   3       15.01       21.98     10.72 o 
   2  49   3        1.51        3.96      4.69 o 
  -1  50   3       61.85       31.58     18.86 o 
   0  50   3        9.66       20.38     13.51 o 
   1  50   3        4.80       17.98     10.35 o 
  -1 -49   4       19.84       10.64      6.72 o 
  -2 -48   4        5.76       13.91      8.64 o 
  -1 -48   4        6.23        2.18      6.07 o 
  -2 -47   4       15.01       24.85     11.12 o 
  -1 -47   4        7.44       10.53     10.53 o 
  -3 -46   4        5.37        6.43      6.96 o 
  -2 -46   4       67.47       61.78     22.02 o 
  -1 -46   4       18.90       33.49     16.67 o 
   0 -46   4        5.82       11.55      9.04 o 
  -3 -45   4       35.25       39.82     17.20 o 
  -2 -45   4       12.36       16.96      7.15 o 
  -1 -45   4        7.86       20.67     12.82 o 
   0 -45   4        2.95        6.94      6.36 o 
  -4 -44   4       41.32       48.43     22.42 o 
  -3 -44   4       17.44        7.88     10.68 o 
  -2 -44   4        3.54       14.97      8.02 o 
  -1 -44   4       20.79        7.30      7.92 o 
   0 -44   4        9.26        5.05      4.54 o 
   4 -44   4        7.96       10.39      6.86 o 
  -4 -43   4        1.50        0.87      5.34 o 
  -3 -43   4       47.53       33.54     20.13 o 
  -2 -43   4       23.52       25.65     10.43 o 
  -1 -43   4       24.63       49.52     26.01 o 
   0 -43   4      125.23      115.05     32.04 o 
   3 -43   4       19.87        9.44      7.66 o 
   4 -43   4        0.33        7.12      8.28 o 
  -4 -42   4       28.53       47.19     23.61 o 
  -3 -42   4       31.77       17.33     13.55 o 
  -2 -42   4       37.28       30.97     11.15 o 
  -1 -42   4       32.93       47.70     22.02 o 
   0 -42   4      108.20      123.76     22.87 o 
   2 -42   4      191.66      189.27     32.13 o 
   3 -42   4       46.87       47.64     21.11 o 
   4 -42   4        7.71        4.76      6.65 o 
  -5 -41   4       50.67       74.60     27.83 o 
  -4 -41   4       15.21       15.69      9.70 o 
  -3 -41   4       23.20       11.59      8.68 o 
  -2 -41   4      164.84      122.06     29.16 o 
  -1 -41   4        0.89        6.68      6.25 o 
   2 -41   4       36.42       41.85     19.18 o 
   3 -41   4       18.45       15.26      9.81 o 
   4 -41   4       37.24       24.89     15.99 o 
   5 -41   4       36.00       46.47     23.07 o 
  -5 -40   4      183.94      181.45     66.32 o 
  -4 -40   4        4.91       19.32     11.08 o 
  -3 -40   4       24.18       30.95     18.49 o 
  -2 -40   4       10.08       11.34      7.80 o 
  -1 -40   4        5.32       -2.62      5.99 o 
   0 -40   4       51.67       52.69     16.57 o 
   1 -40   4       57.77       48.70     22.17 o 
   2 -40   4       45.49       53.81     23.98 o 
   3 -40   4       56.06       48.22     31.32 o 
   4 -40   4       57.13       46.11     19.66 o 
   5 -40   4       18.99       34.26     17.22 o 
  -5 -39   4        0.29       41.08     22.05 o 
  -4 -39   4        4.68       42.68     15.95 o 
  -3 -39   4      258.51      329.28     47.00 o 
  -2 -39   4       80.14      109.97     19.62 o 
  -1 -39   4       50.11       63.59     17.88 o 
   0 -39   4       62.42      102.96     28.57 o 
   1 -39   4        0.26        6.25      6.14 o 
   2 -39   4       31.71       27.72     14.39 o 
   3 -39   4       73.43      105.18     23.92 o 
   5 -39   4       15.82       41.96     20.27 o 
  -5 -38   4       38.21       37.46     19.58 o 
  -4 -38   4       59.68       64.61     28.09 o 
  -3 -38   4      193.81      171.06     43.67 o 
  -2 -38   4       38.61       33.79     12.43 o 
  -1 -38   4      163.67      157.93     27.86 o 
   0 -38   4      124.46      118.88     30.29 o 
   1 -38   4      251.91      254.56     35.65 o 
   2 -38   4       71.67       58.19     16.61 o 
   3 -38   4       73.45       59.72     56.88 o 
   4 -38   4       51.42       61.08     29.54 o 
   5 -38   4       48.65       78.78     16.90 o 
  -6 -37   4       88.33       99.48     48.31 o 
  -5 -37   4       29.69       27.79     17.33 o 
  -4 -37   4       49.66       40.37     20.35 o 
  -3 -37   4       74.98       90.18     20.50 o 
  -2 -37   4       78.10       58.59     21.48 o 
  -1 -37   4       21.09       24.26      8.06 o 
   0 -37   4       16.82       21.13     10.31 o 
   1 -37   4       29.26       34.30     14.50 o 
   2 -37   4       41.63       18.86     16.93 o 
   3 -37   4      164.26      158.50     33.00 o 
   4 -37   4      128.49      179.89     35.05 o 
   5 -37   4        3.37        4.43      6.28 o 
  -6 -36   4       50.21       30.23     22.27 o 
  -5 -36   4       19.00       39.16     15.77 o 
  -3 -36   4       54.45       46.95     20.06 o 
  -2 -36   4       19.27        5.12      7.27 o 
  -1 -36   4      433.21      517.45     35.87 o 
   0 -36   4      426.80      427.50     29.62 o 
   1 -36   4      268.03      333.20     32.53 o 
   2 -36   4        6.99        9.99      7.70 o 
   4 -36   4       24.59       15.91      9.77 o 
   5 -36   4       16.74       20.05     11.41 o 
   6 -36   4        0.97        3.05      7.63 o 
  -6 -35   4       20.86       58.41     27.50 o 
  -5 -35   4       19.81       13.84      8.10 o 
  -4 -35   4      139.94      147.15     35.68 o 
  -3 -35   4       99.30       63.70     21.20 o 
  -2 -35   4       91.91       75.07     42.39 o 
  -1 -35   4      142.43      155.74     33.33 o 
   0 -35   4        9.84       12.48      5.48 o 
   1 -35   4       20.67       34.28     10.98 o 
   2 -35   4       17.32        2.76      4.69 o 
   3 -35   4      106.35      106.10     28.83 o 
   4 -35   4       40.21       44.29     19.87 o 
   5 -35   4        6.66       24.30     19.25 o 
   6 -35   4       30.73       36.18     17.15 o 
  -6 -34   4       11.11       -2.65      8.54 o 
  -5 -34   4       59.61       94.92     18.28 o 
  -4 -34   4       95.57      112.01     24.94 o 
  -3 -34   4       75.41       94.00     19.77 o 
  -2 -34   4       46.36       29.72     16.50 o 
   0 -34   4       25.75       14.22      6.92 o 
   1 -34   4      297.27      314.46     43.01 o 
   2 -34   4      123.78      114.12     61.90 o 
   3 -34   4       30.99       22.53     12.79 o 
   5 -34   4       89.46      109.63     23.59 o 
   6 -34   4       33.01       57.22     25.21 o 
  -6 -33   4       83.94       60.92     28.82 o 
  -5 -33   4       16.69       10.68     12.57 o 
  -4 -33   4        2.29       10.06     11.01 o 
  -3 -33   4        4.24       11.33      8.94 o 
  -2 -33   4       28.48       29.03     11.70 o 
  -1 -33   4      402.03      469.00     54.03 o 
   0 -33   4      280.99      290.92     38.89 o 
   1 -33   4      780.72      867.85     70.92 o 
   2 -33   4       54.74       68.21     19.88 o 
   3 -33   4       96.45      125.98     31.59 o 
   4 -33   4      174.31      204.29     44.97 o 
   5 -33   4       25.60       11.81     11.23 o 
   6 -33   4       46.24       29.25     15.44 o 
  -6 -32   4       44.10       50.07     22.31 o 
  -5 -32   4       51.41       60.57     25.51 o 
  -4 -32   4       43.15       65.30     23.84 o 
  -3 -32   4      160.55      120.79     65.52 o 
  -2 -32   4       50.24       59.63     21.04 o 
  -1 -32   4      110.55      116.87     13.13 o 
   0 -32   4      140.91      103.60     10.81 o 
   1 -32   4      295.92      262.14     31.59 o 
   2 -32   4      215.65      251.90     46.16 o 
   3 -32   4       36.59       61.40     21.36 o 
   4 -32   4       11.05       13.00     11.15 o 
   5 -32   4       41.76       24.49     14.68 o 
   6 -32   4       13.10       24.37     14.06 o 
  -7 -31   4        3.37       19.47     10.42 o 
  -6 -31   4       52.47       58.28     24.31 o 
  -5 -31   4       19.77       20.52     10.50 o 
  -3 -31   4       88.46       70.06     26.58 o 
  -2 -31   4       12.41       20.89      8.32 o 
  -1 -31   4      158.86      159.06     16.17 o 
   0 -31   4      572.08      565.49     45.04 o 
   1 -31   4       86.90       88.06     15.49 o 
   2 -31   4       64.10       80.18     29.77 o 
   3 -31   4      145.37      123.70     47.37 o 
   4 -31   4       30.89       32.84     14.46 o 
   5 -31   4       23.85       39.56     16.24 o 
   7 -31   4        3.17       20.45     11.01 o 
  -7 -30   4       35.99       14.68     11.73 o 
  -6 -30   4       68.36       75.92     58.22 o 
  -5 -30   4       24.86       42.03     17.04 o 
  -4 -30   4       52.48       33.47     20.71 o 
  -3 -30   4       40.95       20.71     10.57 o 
  -1 -30   4       13.55       16.13      7.23 o 
   0 -30   4        9.16        9.94      4.32 o 
   1 -30   4      386.04      369.33     50.54 o 
   3 -30   4      167.93      161.92     23.97 o 
   4 -30   4        9.51       16.42     12.60 o 
   5 -30   4        6.58       -1.63      7.59 o 
   6 -30   4       78.47      131.90     23.30 o 
   7 -30   4        6.26       24.70     16.56 o 
  -7 -29   4       34.80       32.88     16.13 o 
  -6 -29   4       69.26       91.08     22.57 o 
  -4 -29   4       45.60       44.88     15.99 o 
  -3 -29   4      124.85      158.18     40.63 o 
  -1 -29   4      536.78      564.08     59.74 o 
   0 -29   4      162.22      161.33     17.81 o 
   1 -29   4      110.36      125.86     29.16 o 
   2 -29   4      244.29      258.51     35.48 o 
   3 -29   4       53.08       31.04     12.72 o 
   4 -29   4      368.40      440.77     48.04 o 
   5 -29   4      117.10      141.99     46.03 o 
   6 -29   4       10.68       19.22     14.20 o 
   7 -29   4       68.34       49.06     24.17 o 
  -7 -28   4       26.84       41.01     19.22 o 
  -6 -28   4       66.17       49.21     20.42 o 
  -5 -28   4      146.96      171.68     38.41 o 
  -4 -28   4      333.32      329.29     52.78 o 
  -3 -28   4       94.96      119.88     25.02 o 
  -1 -28   4      395.99      444.14     47.34 o 
   0 -28   4      526.03      658.35     62.31 o 
   1 -28   4       66.93       43.22     31.32 o 
   2 -28   4      241.70      267.22     36.35 o 
   3 -28   4      190.37      197.51     17.95 o 
   4 -28   4      104.19      148.13     22.02 o 
   5 -28   4       41.43       34.15     17.51 o 
   6 -28   4        9.02        3.27      5.23 o 
   7 -28   4       49.62       64.82     22.38 o 
  -7 -27   4        3.32       -0.51      7.66 o 
  -6 -27   4      100.67       93.87     26.72 o 
  -5 -27   4       21.91        8.61     10.06 o 
  -4 -27   4      320.88      373.88     84.89 o 
  -2 -27   4      901.26      964.26     92.00 o 
  -1 -27   4      291.30      289.76     36.02 o 
   0 -27   4        8.54       12.34      3.80 o 
   1 -27   4      232.71      268.10     25.43 o 
   2 -27   4      101.65      149.57     21.49 o 
   4 -27   4        3.10        8.60      3.72 o 
   5 -27   4        5.03       10.41      6.44 o 
   6 -27   4       31.70       19.55     12.79 o 
  -7 -26   4       15.76       43.81     18.93 o 
  -6 -26   4       38.42       23.69     21.11 o 
  -5 -26   4       42.11       43.71     19.37 o 
  -4 -26   4       88.62      101.91     30.43 o 
  -3 -26   4      572.05      593.50     66.74 o 
  -2 -26   4     1025.02     1044.98     71.00 o 
  -1 -26   4      625.09      674.91     50.27 o 
   0 -26   4      201.44      227.81     19.02 o 
   1 -26   4      171.99      198.88     25.15 o 
   2 -26   4     1998.25     2271.07    822.80 o 
   4 -26   4       78.64       74.70     22.68 o 
   5 -26   4       80.51       78.57     18.54 o 
   6 -26   4      178.10      173.50     36.09 o 
   7 -26   4       17.75       35.20     14.35 o 
  -7 -25   4        6.52       26.73     15.47 o 
  -6 -25   4      103.55       51.81     21.20 o 
  -5 -25   4       45.52       23.11     16.61 o 
  -4 -25   4      287.99      296.57     54.51 o 
  -3 -25   4       20.78       20.02      9.66 o 
  -2 -25   4     1357.22     1418.64    105.08 o 
  -1 -25   4      395.81      381.07     32.16 o 
   0 -25   4       40.71       35.61      7.38 o 
   1 -25   4      331.48      347.98     44.62 o 
   2 -25   4     1074.99     1078.13    113.50 o 
   3 -25   4      256.11      245.36     42.95 o 
   5 -25   4       77.65       55.61     15.37 o 
   6 -25   4       43.22       37.06     16.86 o 
   7 -25   4       49.11       31.50     17.59 o 
  -7 -24   4        2.92       24.70     13.69 o 
  -6 -24   4      117.73      130.03     31.56 o 
  -5 -24   4      117.36       97.57     52.15 o 
  -4 -24   4      506.52      685.59     89.50 o 
  -3 -24   4      547.48      614.70    223.21 o 
  -2 -24   4      704.17      659.04     68.85 o 
  -1 -24   4      242.43      216.31     18.44 o 
   0 -24   4      220.93      177.25     15.59 o 
   1 -24   4      512.69      565.99    167.42 o 
   2 -24   4      524.69      541.98     64.26 o 
   3 -24   4      273.07      309.68     24.01 o 
   5 -24   4      223.98      217.70     31.59 o 
   6 -24   4       88.99       74.44     13.84 o 
   7 -24   4       37.16       52.65     20.35 o 
  -8 -23   4       10.31       11.19      7.01 o 
  -7 -23   4       54.05       58.61     26.05 o 
  -6 -23   4       23.36       32.04     14.60 o 
  -5 -23   4       86.78       94.74     51.51 o 
  -4 -23   4      592.85      534.02    152.58 o 
  -3 -23   4      826.22      817.54     79.38 o 
  -2 -23   4      179.00      165.96     22.30 o 
  -1 -23   4      110.88      121.11     14.17 o 
   0 -23   4      417.13      405.38     42.90 o 
   1 -23   4      110.87       90.47     15.93 o 
   2 -23   4      205.74      225.27     34.78 o 
   3 -23   4       68.61       92.41     17.54 o 
   4 -23   4       88.23       70.91     10.63 o 
   5 -23   4       65.45       56.19     14.00 o 
   6 -23   4       19.62       12.31      9.74 o 
   7 -23   4       65.46       82.90     20.28 o 
   8 -23   4       12.06        3.12      8.21 o 
  -8 -22   4       10.66       23.90     17.47 o 
  -6 -22   4       21.56       43.92     20.20 o 
  -5 -22   4       58.12       33.47     21.84 o 
  -4 -22   4      266.45      240.22     45.40 o 
  -3 -22   4       44.75       33.03     16.24 o 
  -2 -22   4      355.26      356.50     37.49 o 
  -1 -22   4      410.11      401.84     28.32 o 
   0 -22   4      273.17      228.52     24.17 o 
   1 -22   4      316.56      292.06     22.43 o 
   2 -22   4      349.95      301.47     32.34 o 
   3 -22   4      178.28      203.96     22.08 o 
   4 -22   4      508.87      502.59     45.45 o 
   5 -22   4       70.07       55.93     13.96 o 
   6 -22   4      222.12      222.63     31.20 o 
   7 -22   4       47.03       62.17     27.43 o 
   8 -22   4        5.05       14.96     11.26 o 
  -8 -21   4        7.89       31.89     16.27 o 
  -7 -21   4       61.29      110.29     25.47 o 
  -6 -21   4      258.49      349.11     48.83 o 
  -5 -21   4      200.31      225.24     56.60 o 
  -4 -21   4      662.00      696.99     78.20 o 
  -3 -21   4       19.61       28.81      9.95 o 
  -2 -21   4      169.81      178.19     18.34 o 
  -1 -21   4      102.15      124.13     14.54 o 
   0 -21   4      969.36      903.13     60.97 o 
   1 -21   4      306.24      316.66     24.50 o 
   2 -21   4      104.92       98.90     26.04 o 
   3 -21   4       39.79       36.31      9.88 o 
   4 -21   4      870.08      817.66     91.57 o 
   5 -21   4       80.74       86.00     18.75 o 
   6 -21   4      151.31      180.77     23.88 o 
   7 -21   4       84.36       84.71     15.46 o 
   8 -21   4       16.20        9.59     10.17 o 
  -7 -20   4      215.08      173.27     43.34 o 
  -6 -20   4       55.67       46.73     17.48 o 
  -5 -20   4      181.94      229.14     51.42 o 
  -4 -20   4      440.88      530.77     59.16 o 
  -3 -20   4      105.18      114.02     17.11 o 
  -2 -20   4      121.35       94.45     18.01 o 
  -1 -20   4      183.19      220.55     19.23 o 
   0 -20   4     1705.41     1872.31    125.24 o 
   1 -20   4      118.27      148.84     16.96 o 
   2 -20   4      890.13      833.79     72.78 o 
   3 -20   4       61.08       56.64     11.84 o 
   4 -20   4      345.32      333.30     35.64 o 
   5 -20   4      176.67      135.71     22.32 o 
   6 -20   4       22.94        7.74      4.65 o 
   7 -20   4       23.79       24.59     14.53 o 
   8 -20   4       31.67       45.34     21.11 o 
  -8 -19   4       68.84       55.78     32.45 o 
  -7 -19   4        2.48       12.17     12.13 o 
  -6 -19   4      186.24      158.37     44.18 o 
  -5 -19   4      126.22      107.59     49.97 o 
  -4 -19   4      257.33      245.78     25.93 o 
  -3 -19   4      123.78      130.27     10.04 o 
  -2 -19   4     1655.12     1647.20     78.08 o 
  -1 -19   4     1133.33     1058.21     50.04 o 
   0 -19   4      969.12     1057.93     88.62 o 
   1 -19   4      667.29      675.32     72.99 o 
   2 -19   4      863.19      879.60     61.81 o 
   3 -19   4      123.34      127.25     20.22 o 
   4 -19   4        7.30       11.80      5.81 o 
   5 -19   4       62.40       54.27     14.08 o 
   6 -19   4       33.67       50.08     12.92 o 
   7 -19   4      150.10      139.37     22.01 o 
   8 -19   4       64.84       71.19     26.86 o 
  -8 -18   4        2.07       -0.51      7.74 o 
  -7 -18   4        6.02       21.79     12.57 o 
  -6 -18   4       58.47       49.68     22.60 o 
  -5 -18   4       72.60       93.40     26.37 o 
  -4 -18   4      153.68      150.02     19.43 o 
  -3 -18   4      162.26      215.68     18.26 o 
  -2 -18   4      991.67     1048.91     49.79 o 
  -1 -18   4       62.93       70.97     11.66 o 
   1 -18   4      646.05      778.64     46.38 o 
   2 -18   4      120.68      150.49     15.55 o 
   3 -18   4      231.60      268.61     20.36 o 
   4 -18   4      153.82      181.51     36.90 o 
   5 -18   4      248.64      212.38     30.03 o 
   6 -18   4      162.33      180.39     32.51 o 
   7 -18   4       72.26       74.51     19.51 o 
   8 -18   4       15.13        5.81      4.39 o 
  -8 -17   4       52.30       28.09     15.23 o 
  -7 -17   4        6.65       22.66     14.06 o 
  -6 -17   4      165.52      193.01     45.92 o 
  -5 -17   4       84.43       63.36      9.44 o 
  -4 -17   4       41.07       47.11      7.74 o 
  -3 -17   4      475.00      504.93     43.84 o 
  -2 -17   4       92.87      111.74     11.73 o 
  -1 -17   4     1058.18      982.77     57.72 o 
   1 -17   4     1348.20     1441.67    106.94 o 
   2 -17   4      671.62      728.65     34.76 o 
   3 -17   4      465.89      522.54     32.62 o 
   4 -17   4        5.21        3.37      2.05 o 
   5 -17   4       45.58       39.48     12.10 o 
   6 -17   4      261.37      239.97     34.81 o 
   7 -17   4       75.07       54.02     14.88 o 
   8 -17   4       13.46       20.03      8.00 o 
  -7 -16   4       55.18       38.41     16.03 o 
  -6 -16   4       43.33       31.94     18.71 o 
  -5 -16   4      147.24      160.99     41.73 o 
  -4 -16   4       71.37       96.32     11.56 o 
  -3 -16   4       80.33       63.47     10.00 o 
  -2 -16   4      598.96      670.84     28.41 o 
  -1 -16   4     3742.16     3621.81    115.36 o 
   1 -16   4     4303.16     4104.66    256.07 o 
   2 -16   4      372.94      380.45     25.16 o 
   3 -16   4      165.28      150.96     19.17 o 
   4 -16   4      270.12      279.52     24.73 o 
   5 -16   4       37.59       19.34      7.17 o 
   6 -16   4      149.49      155.74     24.65 o 
   7 -16   4       25.80       33.91     11.01 o 
   8 -16   4        9.20       13.22      6.88 o 
  -8 -15   4        1.55       18.89     11.91 o 
  -7 -15   4        6.47       10.13      9.30 o 
  -6 -15   4      275.67      294.44     29.69 o 
  -4 -15   4      216.42      238.57     18.82 o 
  -3 -15   4      574.56      560.96     36.44 o 
  -2 -15   4       28.21       22.79      4.38 o 
  -1 -15   4     3643.03     3099.00    121.18 o 
   0 -15   4     1160.77     1102.28     67.11 o 
   1 -15   4      867.33      746.50     53.05 o 
   2 -15   4     1083.68     1038.39     61.09 o 
   3 -15   4      651.25      608.80     39.60 o 
   4 -15   4       86.38       79.06     11.71 o 
   5 -15   4       37.39       31.42      9.25 o 
   6 -15   4       47.11       42.48     16.97 o 
   7 -15   4       37.83       31.56     11.01 o 
   8 -15   4       13.84        8.63      6.77 o 
  -7 -14   4      323.30      378.45     70.25 o 
  -5 -14   4      163.01      209.69     42.43 o 
  -4 -14   4       55.58       54.85     11.13 o 
  -3 -14   4     1094.21     1265.94     93.71 o 
  -2 -14   4     2197.80     2265.73     72.33 o 
  -1 -14   4      540.43      510.89     29.86 o 
   0 -14   4      786.37      772.22     59.05 o 
   1 -14   4     2226.38     2051.75     62.66 o 
   2 -14   4     2235.72     2509.56     98.30 o 
   3 -14   4     1201.56     1164.63     55.31 o 
   4 -14   4       66.18       59.82     11.52 o 
   5 -14   4      116.50      111.58     15.42 o 
   6 -14   4      120.15       78.34     32.96 o 
   7 -14   4        0.85        9.04      6.46 o 
   8 -14   4        0.86        8.69      5.77 o 
  -8 -13   4        9.77       18.92     12.06 o 
  -5 -13   4      284.67      336.47     52.55 o 
  -4 -13   4       44.59       72.15     13.26 o 
  -3 -13   4      837.09      905.74     45.61 o 
  -2 -13   4      113.29      136.27     17.52 o 
  -1 -13   4      119.15      102.36      9.63 o 
   0 -13   4     1184.46      974.87    101.83 o 
   1 -13   4     1297.19     1327.64    117.38 o 
   2 -13   4      138.57      165.73     34.73 o 
   3 -13   4       57.91       60.34      8.76 o 
   4 -13   4       62.63       62.05     13.71 o 
   5 -13   4     1212.85     1426.14    111.79 o 
   6 -13   4      164.40      214.06     30.48 o 
   7 -13   4      331.32      426.55     46.19 o 
   8 -13   4       37.17       20.61     11.52 o 
  -8 -12   4       16.58       19.14     10.90 o 
  -7 -12   4       47.62       81.69     22.38 o 
  -6 -12   4      178.77      239.82     56.01 o 
  -5 -12   4     1062.77     1174.91    113.21 o 
  -4 -12   4      143.90      137.54     14.92 o 
  -3 -12   4     3415.86     3351.54    207.77 o 
  -2 -12   4     1904.64     1807.86     58.20 o 
  -1 -12   4     1987.00     1824.19     72.99 o 
   0 -12   4     1834.85     1777.13    107.02 o 
   1 -12   4     1754.86     1632.05     58.41 o 
   2 -12   4     3955.91     3444.03    134.25 o 
   3 -12   4     1741.08     1940.06     91.80 o 
   4 -12   4      120.11      131.38     13.58 o 
   5 -12   4       37.31       84.12     21.08 o 
   6 -12   4      195.01      247.32     34.86 o 
   7 -12   4       87.07      109.86     30.61 o 
   8 -12   4        1.59       13.66      7.53 o 
  -8 -11   4        0.04       -0.15      5.23 o 
  -7 -11   4       96.36      119.79     31.81 o 
  -6 -11   4      233.74      271.43     58.59 o 
  -5 -11   4      483.09      611.92    222.99 o 
  -4 -11   4       95.79      117.47     27.80 o 
  -3 -11   4      444.43      453.91     30.49 o 
  -2 -11   4      109.58      100.14     12.55 o 
  -1 -11   4     1285.00     1458.01     50.84 o 
   0 -11   4     2865.38     2562.51    110.16 o 
   1 -11   4      257.93      237.76     17.06 o 
   2 -11   4      678.74      638.97     53.06 o 
   3 -11   4     1735.50     1631.97    148.09 o 
   4 -11   4      299.18      243.85     43.24 o 
   5 -11   4     1207.39     1496.04    143.09 o 
   6 -11   4       52.93       84.46     26.71 o 
   7 -11   4       92.39      111.17     22.25 o 
   8 -11   4        6.26       -3.99     12.53 o 
  -8 -10   4        0.61        9.84      8.28 o 
  -6 -10   4      110.06       90.87     28.98 o 
  -5 -10   4     1672.88     1753.22    168.72 o 
  -4 -10   4      628.39      612.70     37.92 o 
  -3 -10   4      133.85      204.93     20.89 o 
  -2 -10   4      887.86      878.00     35.33 o 
  -1 -10   4     1435.90     1581.42     55.44 o 
   0 -10   4     3134.65     3073.08    106.14 o 
   1 -10   4     1036.92     1081.31     38.16 o 
   2 -10   4      777.18      768.13     44.60 o 
   3 -10   4      486.35      502.21     43.53 o 
   4 -10   4      138.53      183.19     17.37 o 
   5 -10   4       21.57       42.56     12.14 o 
   6 -10   4       37.57       79.24     18.34 o 
   7 -10   4       46.69       60.69     13.59 o 
   8 -10   4       23.35       14.72      7.04 o 
  -6  -9   4      164.12      169.23     40.86 o 
  -5  -9   4       57.16       46.56     19.84 o 
  -4  -9   4      781.36      820.71     52.46 o 
  -3  -9   4     1646.16     1587.68     89.42 o 
  -2  -9   4     1317.08     1212.91     42.36 o 
  -1  -9   4     2231.30     2463.54     93.75 o 
   0  -9   4      377.88      367.09     31.33 o 
   1  -9   4      630.78      711.37     52.55 o 
   2  -9   4     1457.90     1469.56     62.62 o 
   3  -9   4      523.16      715.96     42.45 o 
   4  -9   4      436.57      455.42     47.95 o 
   5  -9   4      238.93      251.79     28.89 o 
   6  -9   4       18.05        9.02      3.69 o 
   7  -9   4       14.54       11.41      8.61 o 
   8  -9   4       40.11       29.98     11.82 o 
  -7  -8   4       26.64       38.65     16.53 o 
  -6  -8   4      118.55      141.11     34.44 o 
  -5  -8   4       58.19       44.82     21.70 o 
  -4  -8   4      662.89      781.58     57.37 o 
  -2  -8   4      391.20      422.78     20.56 o 
  -1  -8   4     4821.11     4614.47    126.45 o 
   0  -8   4     2425.05     2365.16     50.26 o 
   1  -8   4     4654.25     4958.88    150.78 o 
   2  -8   4      636.42      736.70     46.25 o 
   3  -8   4     4567.55     4810.87    268.20 o 
   4  -8   4      667.30      684.93     59.37 o 
   5  -8   4      473.19      461.17     49.22 o 
   6  -8   4       70.97       55.40     11.84 o 
   7  -8   4       53.41       65.72     17.74 o 
   8  -8   4       21.49       19.13      8.71 o 
  -7  -7   4       90.50       78.96     48.50 o 
  -6  -7   4        3.53       13.91      5.41 o 
  -5  -7   4      125.89      142.71     34.74 o 
  -4  -7   4      459.53      468.62    117.23 o 
  -2  -7   4     5246.74     5486.42    159.36 o 
  -1  -7   4      898.91      802.13     39.73 o 
   0  -7   4      186.49      182.11     11.54 o 
   1  -7   4     5132.80     5081.94    180.22 o 
   2  -7   4     3674.47     3851.31    371.25 o 
   3  -7   4      263.24      305.85     20.32 o 
   4  -7   4      712.95      743.24     64.66 o 
   5  -7   4      302.37      316.25     33.98 o 
   6  -7   4        5.07       -3.60      3.60 o 
   7  -7   4      224.13      244.84     45.05 o 
   8  -7   4       24.05       11.06     12.68 o 
  -5  -6   4      713.01      687.08     72.57 o 
  -4  -6   4      320.62      325.22     30.47 o 
  -3  -6   4      708.43      662.44     56.10 o 
  -2  -6   4     1188.79     1312.36     56.07 o 
  -1  -6   4      978.75      801.64     39.82 o 
   0  -6   4     2731.68     2422.31     68.29 o 
   1  -6   4     2067.32     1830.95     46.69 o 
   2  -6   4      213.29      254.72     22.06 o 
   3  -6   4      944.31      937.15     78.02 o 
   4  -6   4      230.45      248.29     30.50 o 
   5  -6   4      224.65      231.11     25.96 o 
   6  -6   4       17.08       23.05      6.92 o 
   7  -6   4      156.48      180.35     19.19 o 
   8  -6   4        8.23       14.87      6.22 o 
   9  -6   4        9.81       14.03      7.75 o 
  -6  -5   4      556.09      646.60     79.90 o 
  -5  -5   4       77.45      104.05     25.96 o 
  -4  -5   4       48.80       74.47     16.90 o 
  -3  -5   4       12.76       34.58      9.19 o 
  -2  -5   4      664.18      620.28     36.31 o 
  -1  -5   4      168.70      116.11      6.64 o 
   0  -5   4      685.28      630.27     36.15 o 
   1  -5   4     5207.37     4894.17    170.19 o 
   2  -5   4     2445.41     2436.90     60.49 o 
   3  -5   4       85.97      131.13     29.28 o 
   4  -5   4      273.45      226.65     28.08 o 
   5  -5   4      140.53      146.00     24.05 o 
   6  -5   4      448.66      468.61     47.77 o 
   7  -5   4        6.73       11.51      6.64 o 
   8  -5   4        5.94        7.09      7.94 o 
   9  -5   4       51.77       56.25     15.99 o 
  -8  -4   4       66.09       59.67     28.60 o 
  -6  -4   4      183.36      238.79     43.89 o 
  -5  -4   4      232.83      253.11     32.50 o 
  -4  -4   4       43.97       38.16      8.80 o 
  -3  -4   4      763.23      855.74     71.48 o 
  -2  -4   4     3016.35     3421.25    103.64 o 
  -1  -4   4     2618.57     2259.45     47.31 o 
   0  -4   4      254.66      183.19      9.10 o 
   1  -4   4     1008.42      868.74     42.89 o 
   2  -4   4      805.72      933.40     32.64 o 
   3  -4   4      826.84      833.78     59.89 o 
   4  -4   4      131.47      111.61     18.61 o 
   5  -4   4        8.96       20.89      5.73 o 
   6  -4   4      221.46      221.16     37.92 o 
   7  -4   4       52.37      104.62     24.82 o 
   8  -4   4        5.42       15.36      7.86 o 
   9  -4   4        9.73       18.84      8.19 o 
  -8  -3   4       38.22       30.63     14.57 o 
  -7  -3   4       20.45       22.12     14.57 o 
  -4  -3   4      959.45      901.29     60.72 o 
  -3  -3   4     2804.05     2866.95    159.13 o 
  -2  -3   4     2040.68     2126.13     91.20 o 
  -1  -3   4     1047.76     1070.47     27.29 o 
   0  -3   4      279.40      186.91     11.35 o 
   1  -3   4       60.39       54.75      6.16 o 
   2  -3   4       68.81       80.78     12.30 o 
   3  -3   4     1307.76     1384.96     54.53 o 
   4  -3   4      182.30      162.76     16.45 o 
   5  -3   4      215.15      212.34     26.77 o 
   6  -3   4      186.63      211.94     30.50 o 
   7  -3   4       43.36       50.94     13.99 o 
   8  -3   4        9.57       10.33      3.50 o 
   9  -3   4       48.67       35.92     10.93 o 
  -8  -2   4        3.45        6.25      5.12 o 
  -7  -2   4       73.04       85.45     21.30 o 
  -4  -2   4       97.36      132.62     19.68 o 
  -3  -2   4     1057.99     1042.99     87.02 o 
  -2  -2   4     1725.64     1746.09    100.97 o 
  -1  -2   4     2005.36     2142.26     44.43 o 
   0  -2   4     1220.19     1029.33     33.18 o 
   1  -2   4     4075.42     3857.23    119.08 o 
   2  -2   4      439.70      474.58     20.17 o 
   3  -2   4     1542.06     1486.55     47.64 o 
   4  -2   4       16.94       20.08      4.25 o 
   5  -2   4      394.09      472.93     56.04 o 
   6  -2   4      817.08      873.57     71.73 o 
   7  -2   4       26.80       18.14     17.20 o 
   8  -2   4       76.35       49.13     15.05 o 
   9  -2   4        4.19        7.27      4.61 o 
  -8  -1   4       16.16       13.11      6.94 o 
  -6  -1   4      112.37      101.83     29.71 o 
  -4  -1   4      814.10      841.29     57.61 o 
  -3  -1   4      184.74      179.25     37.79 o 
  -2  -1   4       20.98       21.58      6.72 o 
  -1  -1   4     1101.06     1133.15     28.95 o 
   0  -1   4     2437.88     2386.23     49.96 o 
   1  -1   4      100.33      104.28      6.03 o 
   2  -1   4     4635.02     4879.26    437.55 o 
   3  -1   4      321.81      331.80     22.14 o 
   4  -1   4     1120.97     1227.46    113.77 o 
   5  -1   4      642.22      685.59     76.47 o 
   6  -1   4      438.93      510.56     59.06 o 
   7  -1   4       44.75       32.89     10.69 o 
   8  -1   4        3.39        5.99      3.74 o 
   9  -1   4        2.20        8.79      7.77 o 
  -9   0   4       17.07        9.95      8.86 o 
  -8   0   4       12.40       18.49     12.79 o 
  -4   0   4        8.43        8.14      4.18 o 
  -3   0   4       29.61       71.30     17.95 o 
  -2   0   4     5827.12     6200.32    187.38 o 
  -1   0   4      384.56      239.47     12.08 o 
   0   0   4       47.33       86.61      7.48 o 
   1   0   4      585.96      523.42     20.19 o 
   2   0   4     1864.48     2078.79     64.99 o 
   3   0   4      355.95      358.79     19.14 o 
   4   0   4       11.42       23.72      6.32 o 
   5   0   4     1276.02     1575.06    164.81 o 
   6   0   4      360.19      382.03     64.63 o 
   7   0   4       25.85       10.71      6.52 o 
   8   0   4        0.15        7.64      3.04 o 
   9   0   4       15.85        7.75      5.12 o 
  -9   1   4       24.32       34.40     15.98 o 
  -8   1   4       16.19       27.28     13.66 o 
  -4   1   4      809.40      916.67     61.73 o 
  -3   1   4      187.23      155.68     32.69 o 
  -2   1   4       19.15       22.52      4.72 o 
  -1   1   4     1079.49     1017.12     26.06 o 
   0   1   4     2442.33     2403.73     43.13 o 
   1   1   4      106.28       88.46      5.35 o 
   2   1   4     4628.03     4887.33    120.65 o 
   3   1   4      321.75      340.36     33.31 o 
   4   1   4     1107.21     1151.86     55.03 o 
   5   1   4      656.83      682.44     66.54 o 
   6   1   4      444.29      520.30     65.31 o 
   7   1   4       44.53       38.82     11.34 o 
   8   1   4        3.38        4.29      4.00 o 
   9   1   4        2.25       15.87      7.48 o 
  -9   2   4        4.00        5.56      7.74 o 
  -8   2   4        3.28       12.09      5.81 o 
  -5   2   4      515.92      518.22     61.61 o 
  -4   2   4      103.62      157.77     24.55 o 
  -2   2   4     1730.66     1698.59    102.34 o 
  -1   2   4     1996.53     2260.41     81.67 o 
   0   2   4     1235.89     1025.40     25.25 o 
   1   2   4     4160.81     4006.87     78.37 o 
   2   2   4      470.11      486.65     29.37 o 
   3   2   4     1564.51     1480.84     47.94 o 
   4   2   4       17.71        9.45      5.20 o 
   5   2   4      394.54      425.45     52.42 o 
   6   2   4      815.76      915.71     74.92 o 
   7   2   4       27.40       27.28     11.04 o 
   8   2   4       75.66       72.28     11.90 o 
   9   2   4        4.07       10.71      6.16 o 
  -9   3   4       18.78       16.93     10.93 o 
  -8   3   4       38.91       31.68     15.33 o 
  -7   3   4       21.28       33.49     13.91 o 
  -6   3   4      758.26     1006.94    116.02 o 
  -5   3   4      880.37     1000.15    106.42 o 
  -4   3   4      957.18      993.18     67.09 o 
  -3   3   4     2781.18     2934.19    162.65 o 
  -1   3   4     1000.53     1052.32     38.60 o 
   0   3   4      264.75      162.74      6.78 o 
   1   3   4       59.07       51.20     11.10 o 
   2   3   4       67.79       78.51      7.27 o 
   3   3   4     1293.22     1303.55     41.83 o 
   4   3   4      192.26      190.45     20.04 o 
   5   3   4      205.44      245.85     27.39 o 
   6   3   4      181.74      200.21     31.00 o 
   7   3   4       42.74       22.71     10.25 o 
   8   3   4        9.51        9.71      6.79 o 
   9   3   4       48.39       32.71     12.07 o 
  -8   4   4       66.65      100.16     17.77 o 
  -7   4   4        7.46       10.50      8.68 o 
  -5   4   4      240.34      290.52     47.65 o 
  -4   4   4       46.69       36.20      8.94 o 
  -2   4   4     3006.84     2932.21    126.39 o 
  -1   4   4     2623.31     2233.43     56.65 o 
   0   4   4      258.74      204.94      8.07 o 
   1   4   4      992.08      873.12     37.38 o 
   2   4   4      825.01      972.40     60.57 o 
   3   4   4      839.59      933.22     44.86 o 
   4   4   4      129.83      151.27     14.89 o 
   5   4   4        8.73        7.99      2.94 o 
   6   4   4      219.47      222.93     31.46 o 
   7   4   4       51.17       81.90     15.26 o 
   8   4   4        5.17        7.71      3.03 o 
   9   4   4        9.74       15.60      7.75 o 
  -8   5   4        7.91        9.19      4.98 o 
  -7   5   4      139.15      142.76     33.86 o 
  -5   5   4       76.42       89.80     21.16 o 
  -4   5   4       47.52       70.58     14.61 o 
  -3   5   4       12.48       34.84     10.35 o 
  -2   5   4      666.95      624.29     51.39 o 
  -1   5   4      164.90      119.22      7.98 o 
   0   5   4      698.40      660.81     28.38 o 
   1   5   4     5179.87     4850.86     77.30 o 
   2   5   4     2438.01     2328.63    100.38 o 
   3   5   4       84.00      131.16     20.77 o 
   4   5   4      266.20      219.45     21.65 o 
   5   5   4      138.36      136.55     21.72 o 
   6   5   4      450.76      470.06     38.67 o 
   8   5   4        5.85       11.07      4.14 o 
   9   5   4       52.10       46.64     14.19 o 
  -7   6   4      131.30      106.67     32.59 o 
  -5   6   4      723.01      694.90     73.20 o 
  -4   6   4      327.28      316.24     54.74 o 
  -3   6   4      694.35      671.28     56.71 o 
  -1   6   4      972.20      789.77     48.02 o 
   0   6   4     2701.59     2460.74     39.39 o 
   1   6   4     2082.73     1801.67     53.27 o 
   2   6   4      202.03      278.39     34.28 o 
   3   6   4      975.65      908.98     43.71 o 
   4   6   4      235.15      239.63     29.85 o 
   5   6   4      224.17      205.00     19.79 o 
   6   6   4       16.91        8.91     16.38 o 
   7   6   4      159.33      166.43     24.74 o 
   8   6   4        7.84        3.75      6.01 o 
   9   6   4        9.67        6.00      3.73 o 
  -9   7   4       32.22       31.57     14.42 o 
  -7   7   4       87.87       65.43     19.45 o 
  -5   7   4      130.76      145.16     56.43 o 
  -4   7   4      459.83      531.25     46.51 o 
  -3   7   4     1393.01     1359.89     75.58 o 
  -2   7   4     5318.85     5292.19    226.55 o 
  -1   7   4      895.88      783.02     47.49 o 
   0   7   4      179.69      166.32      7.51 o 
   1   7   4     5163.83     5415.36    158.99 o 
   2   7   4     3671.82     4019.23    164.96 o 
   3   7   4      257.61      367.40    100.41 o 
   5   7   4      293.17      257.73     25.25 o 
   6   7   4        4.21        1.20      7.52 o 
   7   7   4      222.66      210.27     28.97 o 
   8   7   4       24.03       21.84      7.67 o 
  -7   8   4       26.15       10.83     12.57 o 
  -6   8   4      116.63      103.50     30.44 o 
  -5   8   4       60.24       68.04     17.92 o 
  -4   8   4      650.25      903.78     78.53 o 
  -3   8   4      949.01     1017.21     85.75 o 
  -1   8   4     4832.97     5310.73    160.40 o 
   0   8   4     2447.98     2407.27     45.01 o 
   1   8   4     4607.66     4984.66    237.28 o 
   3   8   4     4553.36     4735.49    260.96 o 
   4   8   4      675.65      718.06     64.51 o 
   5   8   4      472.33      468.69     51.01 o 
   6   8   4       68.92       33.59     11.67 o 
   7   8   4       54.92       47.99     13.50 o 
   8   8   4       21.44       13.23     10.14 o 
  -7   9   4      109.99       81.01     26.40 o 
  -6   9   4      167.11      123.94     27.95 o 
  -5   9   4       57.77       35.00     16.36 o 
  -4   9   4      774.49      810.06     70.40 o 
  -3   9   4     1665.11     1648.01     92.88 o 
  -2   9   4     1306.63     1302.98     78.53 o 
  -1   9   4     2226.18     2521.49    107.96 o 
   0   9   4      380.03      391.73     26.26 o 
   1   9   4      634.26      665.45     34.14 o 
   2   9   4     1459.04     1542.77     65.67 o 
   4   9   4      444.52      435.50     34.47 o 
   5   9   4      240.64      225.19     28.33 o 
   6   9   4       17.81       32.59      8.93 o 
   7   9   4       14.15       12.23      6.65 o 
   8   9   4       39.82       39.52     12.99 o 
  -8  10   4        0.60        4.36      5.48 o 
  -7  10   4       59.95       73.05     22.50 o 
  -6  10   4      112.83      139.86     31.67 o 
  -5  10   4     1671.80     1919.54    183.59 o 
  -4  10   4      614.63      658.01     57.96 o 
  -3  10   4      125.92      217.02     21.11 o 
  -2  10   4      876.66      860.15    179.07 o 
  -1  10   4     1441.11     1692.74    101.61 o 
   0  10   4     3151.50     2885.57     61.73 o 
   1  10   4     1055.93     1131.61     47.37 o 
   2  10   4      753.92      777.43     67.21 o 
   3  10   4      482.91      490.31     39.67 o 
   4  10   4      143.17      192.23     22.78 o 
   5  10   4       21.38       30.99     12.22 o 
   6  10   4       36.70       72.27     15.10 o 
   7  10   4       47.56       50.85     12.83 o 
   8  10   4       24.00       13.09     14.31 o 
  -8  11   4        0.02        7.63      7.15 o 
  -6  11   4      235.24      265.02     53.78 o 
  -4  11   4       96.48      116.60     16.77 o 
  -1  11   4     1248.75     1396.71     81.22 o 
   0  11   4     2851.26     2553.96     97.39 o 
   2  11   4      669.99      702.25     58.16 o 
   3  11   4     1714.51     1615.61     76.19 o 
   4  11   4      312.46      277.02     30.50 o 
   5  11   4     1210.60     1290.23    125.77 o 
   6  11   4       54.31       68.79     22.10 o 
   7  11   4       91.81       88.86     18.24 o 
   8  11   4        6.32        8.58      5.00 o 
  -8  12   4       16.84       18.16     12.79 o 
  -4  12   4      140.98      169.04     27.62 o 
  -2  12   4     1886.34     1804.33     99.76 o 
  -1  12   4     1980.85     1723.86     99.69 o 
   0  12   4     1846.56     1692.63     71.86 o 
   1  12   4     1797.58     1651.18     70.53 o 
   2  12   4     4012.28     3605.14    179.59 o 
   3  12   4     1723.22     1892.35    126.21 o 
   4  12   4      116.35      110.23     21.52 o 
   5  12   4       36.91       28.12     19.48 o 
   6  12   4      192.37      239.85     36.62 o 
   7  12   4       88.68       87.68     17.70 o 
   8  12   4        1.62        5.30      3.56 o 
  -4  13   4       45.61       65.42     20.39 o 
  -3  13   4      840.69      970.48     69.39 o 
  -2  13   4      109.22      140.57     29.62 o 
  -1  13   4      117.03       96.65      8.72 o 
   0  13   4     1170.49     1068.81     45.48 o 
   3  13   4       55.16       54.16     11.81 o 
   4  13   4       62.63       47.97     10.02 o 
   5  13   4     1227.71     1291.86    143.19 o 
   6  13   4      165.66      165.95     41.26 o 
   7  13   4      330.95      425.22     45.51 o 
   8  13   4       36.77       34.36     11.37 o 
  -8  14   4       27.01       19.80     11.01 o 
  -3  14   4     1093.08     1209.06     80.82 o 
  -2  14   4     2185.82     2387.48    132.24 o 
  -1  14   4      537.84      537.94     44.68 o 
   0  14   4      783.03      778.89     36.79 o 
   1  14   4     2218.32     1962.50     93.87 o 
   2  14   4     2253.66     2223.58    122.39 o 
   3  14   4     1214.69     1160.31     77.30 o 
   4  14   4       64.43       77.53     12.72 o 
   5  14   4      117.41      116.53     20.08 o 
   6  14   4      119.89       96.74     52.30 o 
   7  14   4        0.94       -3.85      5.16 o 
  -6  15   4      274.94      305.95     38.83 o 
  -5  15   4      231.34      268.49     33.11 o 
  -4  15   4      213.79      239.37     36.10 o 
  -3  15   4      561.41      629.80     57.68 o 
  -1  15   4     3670.03     3420.39    133.15 o 
   0  15   4     1177.02     1171.51     49.84 o 
   2  15   4     1087.31      940.46     77.83 o 
   3  15   4      644.46      598.25     54.67 o 
   4  15   4       91.71       97.59     16.06 o 
   5  15   4       38.13       16.27      9.85 o 
   6  15   4       44.88       41.13     14.61 o 
   7  15   4       37.58       19.29      7.69 o 
   8  15   4       13.61       11.37      9.77 o 
  -8  16   4       30.97       25.21     12.75 o 
  -6  16   4       43.29       51.71     18.57 o 
  -5  16   4      145.13      135.49     26.74 o 
  -3  16   4       75.40       64.72     13.31 o 
  -2  16   4      602.43      662.01    113.91 o 
  -1  16   4     3766.15     3894.48    151.65 o 
   0  16   4     3213.12     3128.83    172.31 o 
   2  16   4      353.51      347.60     31.93 o 
   3  16   4      162.38      161.97     16.44 o 
   4  16   4      269.45      285.59     24.96 o 
   5  16   4       37.37       29.32     13.52 o 
   6  16   4      149.94      173.64     27.68 o 
   7  16   4       26.54       14.31      9.63 o 
   8  16   4        9.51        8.43      7.48 o 
  -8  17   4       53.03       46.91     19.22 o 
  -5  17   4       82.10       56.86     22.50 o 
  -4  17   4       41.57       62.07     16.97 o 
  -3  17   4      477.05      537.01     46.81 o 
  -2  17   4       94.35      104.43     18.62 o 
  -1  17   4     1049.76     1011.78     83.91 o 
   0  17   4     9175.22     9363.74    354.89 o 
   2  17   4      666.97      721.64     34.78 o 
   3  17   4      476.92      555.42     45.51 o 
   4  17   4        6.76        7.54      4.30 o 
   5  17   4       43.73        0.36      7.52 o 
   6  17   4      257.65      254.61     37.58 o 
   7  17   4       74.94       34.33     11.63 o 
   8  17   4       13.51       20.41     11.66 o 
  -5  18   4       72.30       64.08     20.25 o 
  -3  18   4      158.56      238.17     61.70 o 
  -1  18   4       63.76       75.58     12.34 o 
   0  18   4     3185.56     3466.10    134.94 o 
   1  18   4      649.24      751.53     43.97 o 
   2  18   4      118.77      146.24     17.90 o 
   3  18   4      236.93      293.39     30.83 o 
   4  18   4      151.66      157.42     14.45 o 
   5  18   4      249.90      195.01     39.23 o 
   6  18   4      164.58      190.31     43.73 o 
   7  18   4       73.82       43.29     21.99 o 
  -5  19   4      126.45       87.29     25.61 o 
  -2  19   4     1659.69     1800.27    120.00 o 
  -1  19   4     1139.67     1116.53     52.53 o 
   0  19   4      957.75      987.23     58.07 o 
   1  19   4      683.22      757.89     35.62 o 
   2  19   4      862.88      908.44     60.37 o 
   3  19   4      124.70      111.04     21.68 o 
   5  19   4       64.31       67.06     29.15 o 
   6  19   4       32.89       40.15     15.99 o 
   7  19   4      151.77      171.60     34.70 o 
   8  19   4       64.71       70.50     24.13 o 
  -7  20   4      214.29      199.98     39.20 o 
  -3  20   4      111.11      112.18     27.72 o 
  -2  20   4      123.11       91.40     23.47 o 
  -1  20   4      182.69      233.47     29.54 o 
   0  20   4     1725.73     1961.12     75.52 o 
   1  20   4      107.34      129.04     12.99 o 
   2  20   4      883.74      863.69     74.42 o 
   3  20   4       63.31       41.74     10.17 o 
   4  20   4      339.38      351.22     38.40 o 
   5  20   4      177.90      162.56     38.14 o 
   6  20   4       22.72       22.23      9.23 o 
   7  20   4       23.63       31.68     19.22 o 
   8  20   4       31.09       31.57     15.48 o 
  -8  21   4        8.21       19.29      9.73 o 
  -6  21   4      262.30      292.17     40.68 o 
  -2  21   4      167.30      180.18     21.63 o 
  -1  21   4       94.15      110.28     21.86 o 
   0  21   4      944.36      935.00     62.82 o 
   1  21   4      308.80      296.86     25.48 o 
   2  21   4      106.03      117.56     13.82 o 
   3  21   4       36.63       33.50     10.43 o 
   4  21   4      871.99      837.82     93.00 o 
   5  21   4       84.95      111.32     28.07 o 
   6  21   4      152.24      121.39     31.68 o 
   7  21   4       84.83      109.41     19.12 o 
   8  21   4       16.38       19.54     10.50 o 
  -8  22   4       10.77        5.09      7.70 o 
  -1  22   4      409.20      388.03     34.42 o 
   0  22   4      269.45      217.41     27.02 o 
   1  22   4      325.51      321.42     23.96 o 
   2  22   4      359.26      352.86     37.20 o 
   3  22   4      180.99      188.67     22.51 o 
   4  22   4      507.40      467.33     61.57 o 
   5  22   4       71.07       67.24     22.21 o 
   6  22   4      218.64      208.24     33.05 o 
   8  22   4        5.08       12.71      8.79 o 
  -8  23   4       10.68       32.47     15.58 o 
  -7  23   4       53.08       48.76     20.82 o 
  -1  23   4      114.03      109.61     28.23 o 
   0  23   4      411.81      378.54     22.98 o 
   1  23   4      110.89      103.57     19.10 o 
   2  23   4      202.07      191.35     23.38 o 
   3  23   4       69.00       55.25     21.05 o 
   4  23   4       86.84       79.95     16.47 o 
   5  23   4       64.21       37.54     13.85 o 
   6  23   4       18.97        8.06      6.21 o 
   7  23   4       66.02       14.39     17.41 o 
   8  23   4       12.07        6.83      8.46 o 
  -5  24   4      114.51       86.04     46.95 o 
  -2  24   4      694.18      631.38     66.13 o 
  -1  24   4      244.02      221.83     18.90 o 
   0  24   4      221.54      177.20     14.84 o 
   1  24   4      498.03      569.51    148.90 o 
   2  24   4      530.26      631.77     66.02 o 
   3  24   4      261.07      259.27     28.29 o 
   4  24   4      998.96     1075.14     84.37 o 
   5  24   4      224.58      248.95     43.91 o 
   6  24   4       88.87      125.85     27.30 o 
   7  24   4       36.73       30.85     19.22 o 
  -7  25   4        6.12        7.55      6.68 o 
  -2  25   4     1360.43     1446.69    151.16 o 
  -1  25   4      411.21      422.96     28.97 o 
   0  25   4       34.18       34.15      5.65 o 
   1  25   4      321.91      360.97     30.11 o 
   2  25   4     1077.26     1200.50    125.32 o 
   3  25   4      249.12      269.18     39.42 o 
   4  25   4      585.36      564.93     65.66 o 
   5  25   4       80.79      102.69     25.08 o 
   7  25   4       48.75       52.11     19.95 o 
  -7  26   4       16.14       15.98     11.33 o 
  -2  26   4     1027.27     1009.58     96.40 o 
  -1  26   4      621.48      688.55     41.58 o 
   0  26   4      206.65      227.84     20.53 o 
   1  26   4      178.57      190.01     16.18 o 
   2  26   4     1981.09     2117.35    202.09 o 
   4  26   4       78.35       40.44     31.01 o 
   5  26   4       79.40       75.83     14.83 o 
   6  26   4      175.27      259.43     35.87 o 
   7  26   4       18.59       20.96     12.97 o 
  -7  27   4        3.54        8.61      8.06 o 
  -6  27   4      101.86       61.26     36.17 o 
  -1  27   4      289.27      222.49     27.20 o 
   0  27   4        8.56        7.70      2.98 o 
   1  27   4      231.60      231.49     16.76 o 
   2  27   4      102.86      131.48     31.35 o 
   4  27   4        2.93        2.73      7.92 o 
   5  27   4        4.86        7.59      5.38 o 
   7  27   4        5.60        1.53      4.76 o 
   0  28   4      533.46      597.67     68.49 o 
   1  28   4       64.13      137.58     31.88 o 
   2  28   4      248.67      245.23     31.76 o 
   4  28   4      102.96       45.20     43.58 o 
   6  28   4        9.25       15.11      7.48 o 
   7  28   4       49.57       71.87     33.32 o 
  -7  29   4       34.77       45.52     22.74 o 
  -6  29   4       68.16       40.12     38.27 o 
  -5  29   4       74.58       68.73     24.32 o 
  -3  29   4      121.58      153.23     37.75 o 
  -1  29   4      516.77      554.65     58.81 o 
   1  29   4      114.43      132.57     30.19 o 
   4  29   4      367.30      350.50     34.60 o 
  -7  30   4       36.26       30.26     16.39 o 
  -5  30   4       23.68       26.63     15.19 o 
  -4  30   4       54.70       50.95     18.13 o 
   1  30   4      399.41      359.72     46.16 o 
   2  30   4      159.80      178.19     26.53 o 
   4  30   4       10.42        7.63      4.14 o 
   5  30   4        6.46       10.17      7.77 o 
   7  30   4        6.65        7.12      7.12 o 
  -7  31   4        3.60       14.06      8.97 o 
  -5  31   4       18.87        7.70      5.16 o 
  -3  31   4       88.17      234.74     41.55 o 
  -1  31   4      164.13      195.12     24.31 o 
   0  31   4      575.49      580.94     64.56 o 
   1  31   4       84.70       78.64      9.74 o 
   2  31   4       63.29       32.09     15.12 o 
   3  31   4      142.31       99.09     52.60 o 
   4  31   4       28.82       24.49     10.25 o 
   5  31   4       25.16       23.21     12.28 o 
   6  31   4       13.56        8.72      8.21 o 
   7  31   4        3.09       -3.27      6.86 o 
  -5  32   4       52.98       32.38     14.90 o 
  -4  32   4       44.12       26.82     12.72 o 
  -2  32   4       50.43       57.31     18.28 o 
   1  32   4      295.95      304.36     30.98 o 
   2  32   4      213.84      244.87     45.73 o 
   3  32   4       37.42       50.58     17.33 o 
   5  32   4       42.22       26.02     15.08 o 
   6  32   4       13.16       10.79      9.30 o 
  -6  33   4       83.32       89.45     20.46 o 
  -2  33   4       31.14       40.87     14.97 o 
  -1  33   4      407.28      916.82    105.30 o 
   1  33   4      773.69      866.89     99.35 o 
   2  33   4       55.82       41.44     11.45 o 
   3  33   4       97.05      111.65     23.49 o 
   6  33   4       44.76       44.18     17.33 o 
  -6  34   4       10.75       12.60      8.61 o 
  -3  34   4       71.34       77.49     20.50 o 
   2  34   4      132.34      176.45     24.20 o 
   3  34   4       32.86       40.88     12.01 o 
   4  34   4        3.29        8.17      6.28 o 
   6  34   4       32.97       43.38     22.27 o 
  -6  35   4       20.53       24.77     13.33 o 
  -3  35   4      100.25      119.98     33.01 o 
   1  35   4       18.83       13.37      6.90 o 
   2  35   4       18.08       19.73     12.31 o 
   4  35   4       38.37       38.04     15.22 o 
   5  35   4        7.18       12.97      6.90 o 
   6  35   4       31.65       16.31     11.04 o 
  -5  36   4       19.00       21.00     11.44 o 
  -3  36   4       54.74       39.61     19.70 o 
  -1  36   4      432.98      455.27     43.78 o 
   0  36   4      428.31      524.33     62.39 o 
   1  36   4      265.50      374.78     38.50 o 
   2  36   4        6.50        9.15      6.97 o 
   5  36   4       16.73       16.82     11.99 o 
   6  36   4        1.09       14.75      9.12 o 
  -6  37   4       88.41      114.49     47.22 o 
  -5  37   4       29.49       39.93     17.07 o 
  -3  37   4       74.15       69.35     17.23 o 
  -2  37   4       75.82       72.00     20.90 o 
   1  37   4       28.18       20.22      9.59 o 
   2  37   4       42.71       50.11     13.52 o 
   5  37   4        3.30       20.01     11.73 o 
   6  37   4       51.09      122.74     48.11 o 
  -5  38   4       37.02       41.56     16.17 o 
  -4  38   4       58.57       38.41     17.55 o 
  -3  38   4      189.45      208.49     31.87 o 
   0  38   4      125.81      121.65     32.22 o 
   1  38   4      250.59      266.35     27.14 o 
   2  38   4       67.48       79.59     48.30 o 
   3  38   4       72.08       45.83     21.04 o 
   5  38   4       48.61       32.92     15.84 o 
  -4  39   4        4.94       12.71      9.23 o 
   0  39   4       59.52       88.78     28.49 o 
   1  39   4        0.12        5.58      3.76 o 
   3  39   4       76.05       99.41     20.35 o 
   4  39   4        9.62       26.77     14.67 o 
   5  39   4       16.68       27.79     12.50 o 
  -5  40   4      184.35      269.01     82.61 o 
  -4  40   4        5.24        5.92      5.56 o 
  -3  40   4       23.61       23.43     11.73 o 
  -1  40   4        5.01       16.49     11.11 o 
   0  40   4       52.67       61.96     17.62 o 
   1  40   4       55.77       62.08     16.30 o 
   2  40   4       47.49      150.98     24.53 o 
   4  40   4       56.87       50.33     18.17 o 
   5  40   4       19.09       23.54     12.46 o 
  -5  41   4       50.32       42.11     19.11 o 
  -4  41   4       14.75        5.49      7.52 o 
  -3  41   4       23.77       16.78      9.34 o 
  -1  41   4        0.93       12.89      9.66 o 
   1  41   4       46.38       39.53     14.90 o 
   2  41   4       36.54       42.33     19.47 o 
   3  41   4       17.94       36.83     15.00 o 
   4  41   4       37.43       44.98     17.69 o 
   5  41   4       35.54       21.47     12.17 o 
  -4  42   4       27.29       24.99     10.35 o 
  -1  42   4       33.99       18.46     10.28 o 
   1  42   4       32.15       44.83     18.42 o 
   2  42   4      191.20      164.57     34.71 o 
   3  42   4       44.79       55.37     20.89 o 
   4  42   4        8.25        5.48      6.43 o 
  -1  43   4       25.60       47.30     19.40 o 
   1  43   4        4.89       12.49      4.98 o 
   2  43   4       13.41       14.17     12.13 o 
   3  43   4       20.40       31.24     16.67 o 
   4  43   4        0.44       15.40     12.75 o 
  -1  44   4       21.78       18.71      9.74 o 
   0  44   4        9.28       29.35     12.57 o 
   1  44   4       40.63       25.94     11.70 o 
   2  44   4      103.41      113.57     25.92 o 
   3  44   4       41.17       31.03     15.99 o 
   4  44   4        8.29       13.22      9.55 o 
  -1  45   4        7.57       45.40     18.09 o 
   0  45   4        3.04       12.86      9.55 o 
   1  45   4        7.66        8.35      9.88 o 
   2  45   4        1.12       53.32     22.92 o 
   3  45   4       21.99       20.09     10.97 o 
  -2  46   4       67.43       60.62     31.62 o 
  -1  46   4       18.83       24.52     13.91 o 
   0  46   4        6.08       10.42      8.86 o 
   1  46   4       37.73       19.80     13.15 o 
   2  46   4      105.70       81.58     28.76 o 
   3  46   4       82.33       88.57     31.87 o 
  -1  47   4        6.67       22.16     11.04 o 
   0  47   4       35.78       35.64     15.66 o 
   1  47   4       48.04       52.79     25.43 o 
   2  47   4        3.23        8.68     10.79 o 
  -2  48   4        6.30        3.34      3.74 o 
  -1  48   4        6.00       20.99     14.24 o 
   0  48   4       25.43       51.91     25.72 o 
   1  48   4       51.02       85.10     28.56 o 
   2  48   4       23.22       39.71     16.89 o 
  -1  49   4       19.48       28.70     16.20 o 
   0  49   4       10.98       -1.96      6.43 o 
   1  49   4       18.03       36.40     16.75 o 
  -1 -47   5        5.87       29.57     13.18 o 
   0 -47   5       64.45       45.10     21.08 o 
  -2 -46   5       92.15       80.48     31.99 o 
  -1 -46   5        9.65       -2.22      7.16 o 
   0 -46   5       36.12       34.37     27.47 o 
  -3 -45   5       13.33       11.23      6.11 o 
  -2 -45   5       48.54       57.68     16.16 o 
  -1 -45   5       63.51       51.53     21.26 o 
   0 -45   5       29.31       20.31     14.10 o 
   3 -45   5       23.56       34.80     16.20 o 
  -3 -44   5       14.09       30.04     12.90 o 
  -2 -44   5       11.52       23.24     15.51 o 
  -1 -44   5       54.48       66.97     15.84 o 
   0 -44   5       29.54       24.34     13.01 o 
   3 -44   5        5.47        9.12      8.32 o 
  -3 -43   5       99.19      112.29     44.20 o 
  -2 -43   5       32.29       15.66      9.01 o 
  -1 -43   5       51.62       46.91     20.82 o 
   0 -43   5       14.57       28.26     17.22 o 
   3 -43   5       35.17       27.90     14.42 o 
  -4 -42   5       83.18       70.29     29.11 o 
  -2 -42   5       56.86       42.18     12.45 o 
  -1 -42   5        2.95        3.09      7.05 o 
   0 -42   5       83.60      104.97     24.24 o 
   2 -42   5      109.93       68.35     20.43 o 
   3 -42   5       27.51       30.04     13.95 o 
   4 -42   5       60.53       53.24     23.77 o 
  -4 -41   5       45.79       36.44     19.55 o 
  -3 -41   5      116.65       83.81     30.61 o 
  -2 -41   5       78.19       71.33     22.44 o 
  -1 -41   5       28.31       16.35      9.59 o 
   0 -41   5       52.27       50.33     16.64 o 
   2 -41   5      111.60      114.31     21.27 o 
   3 -41   5       65.38       43.72     16.32 o 
   4 -41   5        8.28       -2.87      6.32 o 
  -4 -40   5       62.51       50.98     20.57 o 
  -2 -40   5       91.80       82.67     20.36 o 
  -1 -40   5      145.05      149.77     28.08 o 
   0 -40   5        7.50       -6.28      7.23 o 
   1 -40   5       56.15       17.81     11.59 o 
   2 -40   5      135.38      132.04     31.24 o 
   4 -40   5       93.84       99.02     19.77 o 
  -5 -39   5       17.95       27.72     16.60 o 
  -4 -39   5       30.63       56.86     23.21 o 
  -3 -39   5      177.82      162.25     34.56 o 
  -2 -39   5       18.22       13.41      8.83 o 
  -1 -39   5      117.96      133.01     31.27 o 
   0 -39   5        1.86       21.90     11.66 o 
   1 -39   5       61.48       72.72     19.44 o 
   2 -39   5       26.80       32.44     15.55 o 
   3 -39   5       62.09       92.01     24.57 o 
   4 -39   5       24.76       16.82     12.02 o 
   5 -39   5       14.15       34.65     18.16 o 
  -5 -38   5        4.26       15.51      8.61 o 
  -4 -38   5        9.10       16.82     14.42 o 
  -2 -38   5      168.52      153.26     32.58 o 
  -1 -38   5      152.20      136.80     40.81 o 
   0 -38   5       27.81       21.73     14.42 o 
   1 -38   5        4.71       10.93      8.32 o 
   2 -38   5        9.15       17.83     12.60 o 
   3 -38   5        1.62        8.90     10.13 o 
   4 -38   5       26.72       19.04     13.95 o 
   5 -38   5       66.87       65.56     24.06 o 
  -4 -37   5       31.07       22.78     14.13 o 
  -2 -37   5      196.16      156.10     33.45 o 
  -1 -37   5        8.30       17.05      8.29 o 
   0 -37   5       65.63       52.92     16.14 o 
   1 -37   5       68.29       63.39     17.77 o 
   2 -37   5      562.72      643.71     98.13 o 
   4 -37   5        0.13        6.79     11.66 o 
   5 -37   5       11.19        7.74      9.30 o 
  -5 -36   5       82.58      135.35     33.77 o 
  -4 -36   5       12.47       11.19      6.61 o 
  -3 -36   5       20.68       25.83     15.98 o 
  -2 -36   5       50.98       26.64     15.73 o 
  -1 -36   5       16.25        3.60      8.32 o 
   0 -36   5       23.45       30.95      8.99 o 
   1 -36   5      128.55      134.17     24.08 o 
   2 -36   5        9.34        2.58      5.88 o 
   3 -36   5       69.64       98.31     23.99 o 
   4 -36   5       43.73       82.99     15.81 o 
   5 -36   5       13.98       18.82     10.72 o 
  -6 -35   5       32.81       46.32     21.65 o 
  -5 -35   5       29.72       11.19     16.53 o 
  -4 -35   5        7.58       15.15     10.28 o 
  -3 -35   5       12.28       27.46     16.89 o 
  -2 -35   5      178.77      173.74     33.69 o 
  -1 -35   5      277.52      294.46     39.42 o 
   0 -35   5       11.88       25.29     10.09 o 
   1 -35   5      263.24      213.99     36.26 o 
   2 -35   5      180.17      189.06     35.95 o 
   3 -35   5       24.67       16.35     11.92 o 
   4 -35   5       20.96       38.98     18.16 o 
   5 -35   5       15.48       19.07     11.01 o 
   6 -35   5       31.23       27.90     13.01 o 
  -6 -34   5        1.22       11.88      9.95 o 
  -5 -34   5       41.12       25.40     18.60 o 
  -4 -34   5        7.69       19.14     13.04 o 
  -3 -34   5       30.33       27.07     16.75 o 
  -2 -34   5       30.30       22.49     13.73 o 
  -1 -34   5      287.95      308.87     27.12 o 
   0 -34   5        9.00        8.79      5.16 o 
   1 -34   5      118.70      116.63     46.89 o 
   2 -34   5        2.72       10.39     10.21 o 
   3 -34   5       58.75       73.70     21.19 o 
   5 -34   5       34.72       50.90     18.46 o 
   6 -34   5        8.34       16.67     10.86 o 
  -6 -33   5       67.92       46.73     22.90 o 
  -5 -33   5       21.09       35.85     14.82 o 
  -4 -33   5       57.35       45.68     22.53 o 
  -2 -33   5      127.49      114.96     62.01 o 
  -1 -33   5       66.68       62.01     14.68 o 
   0 -33   5      351.60      425.74     29.48 o 
   1 -33   5       64.52       55.97     14.44 o 
   2 -33   5       47.29       51.09     18.64 o 
   3 -33   5       29.85       45.63     20.38 o 
   4 -33   5      133.21      160.38     40.15 o 
   5 -33   5        9.24       38.36     15.76 o 
   6 -33   5       27.67       35.31     15.88 o 
  -6 -32   5       81.47       64.01     20.35 o 
  -5 -32   5       24.91       29.68     17.80 o 
  -4 -32   5       35.74       41.71     20.38 o 
  -3 -32   5       18.68       24.52     11.33 o 
  -1 -32   5       78.23       68.99     20.57 o 
   0 -32   5        6.73       24.19     10.32 o 
   1 -32   5      296.68      323.14     61.00 o 
   2 -32   5       26.47       31.90     16.49 o 
   3 -32   5       60.62      179.93     34.20 o 
   5 -32   5        6.92       19.61     10.50 o 
   6 -32   5       49.70       70.13     26.63 o 
  -6 -31   5      199.24      196.48     41.77 o 
  -5 -31   5       33.98       35.50     16.57 o 
  -4 -31   5       81.81      101.27     30.06 o 
  -3 -31   5        8.28       12.10      9.41 o 
  -2 -31   5      256.49      193.51     60.50 o 
  -1 -31   5      333.08      276.94     34.72 o 
   0 -31   5      308.67      377.66     63.45 o 
   1 -31   5      397.79      357.93     65.89 o 
   2 -31   5      153.84      192.27     39.04 o 
   3 -31   5       60.47       60.04     22.61 o 
   4 -31   5      136.52      173.52     38.04 o 
   5 -31   5       20.85       23.39     14.09 o 
   6 -31   5       82.99       89.63     19.59 o 
  -6 -30   5       31.37       93.66     26.92 o 
  -5 -30   5       20.54       10.14     12.13 o 
  -4 -30   5      152.91      188.21     35.43 o 
  -3 -30   5       61.37       77.45     42.23 o 
  -2 -30   5       39.78       16.82      7.05 o 
  -1 -30   5        5.32        7.25      3.59 o 
   0 -30   5      843.09      895.24    100.60 o 
   1 -30   5      250.75      206.89     32.49 o 
   2 -30   5       79.55       94.99     27.85 o 
   3 -30   5       52.67       82.46     44.73 o 
   4 -30   5       88.93       72.92     23.19 o 
   5 -30   5       31.03       43.05     18.09 o 
   6 -30   5       14.76       28.81     15.22 o 
  -7 -29   5        7.22       22.63     15.04 o 
  -6 -29   5       24.31       36.07     16.20 o 
  -5 -29   5       74.41       92.65     26.13 o 
  -3 -29   5        8.18       27.46     14.89 o 
  -2 -29   5      213.79      207.27     54.10 o 
  -1 -29   5      271.64      307.35     28.23 o 
   1 -29   5      281.69      311.21     34.39 o 
   2 -29   5      491.57      534.10     62.45 o 
   3 -29   5       55.86       65.96     33.83 o 
   4 -29   5       42.54       74.09     28.20 o 
   5 -29   5       60.13       40.59     18.64 o 
   6 -29   5       76.79       47.28     19.84 o 
   7 -29   5       55.27       74.42     30.70 o 
  -7 -28   5       13.42       20.41     13.29 o 
  -6 -28   5       33.39       52.97     29.17 o 
  -5 -28   5      152.90      141.35     35.17 o 
  -4 -28   5       26.90       32.77     14.57 o 
  -3 -28   5       55.66       99.00     30.02 o 
  -2 -28   5      402.45      392.88     50.35 o 
  -1 -28   5      516.63      532.51     57.15 o 
   0 -28   5     1036.79      996.56     78.33 o 
   1 -28   5      158.16      210.91     26.49 o 
   2 -28   5        6.47       27.64     11.04 o 
   3 -28   5       13.17       19.03      8.57 o 
   5 -28   5       77.08       66.04     19.15 o 
   6 -28   5      112.21      128.60     32.03 o 
   7 -28   5       23.80        8.97     10.83 o 
  -7 -27   5        7.69       18.16     10.68 o 
  -6 -27   5       17.17       24.48     10.72 o 
  -5 -27   5       38.90       53.34     16.46 o 
  -4 -27   5        7.00       13.00      7.81 o 
  -3 -27   5       59.51       45.76     16.54 o 
  -2 -27   5      201.40      180.22     26.85 o 
  -1 -27   5      151.03      157.51     20.16 o 
   0 -27   5      552.53      580.95     62.82 o 
   1 -27   5      746.08      719.73     69.56 o 
   2 -27   5       65.45       69.02     13.96 o 
   3 -27   5       56.71       65.31     20.50 o 
   4 -27   5       86.92       67.62     26.76 o 
   5 -27   5        1.34       25.93     14.75 o 
   6 -27   5        3.57       13.55      7.70 o 
   7 -27   5       34.93       28.92     14.86 o 
  -7 -26   5       26.71       49.95     25.97 o 
  -6 -26   5       37.37       40.95     17.84 o 
  -5 -26   5       36.52       34.84     16.06 o 
  -3 -26   5        3.86        3.96      7.59 o 
  -2 -26   5      243.95      251.09     26.05 o 
  -1 -26   5      115.74      120.53     21.38 o 
   0 -26   5      850.18      900.18     87.00 o 
   1 -26   5      248.54      228.76     27.58 o 
   2 -26   5      355.09      345.49     44.72 o 
   3 -26   5       74.54       80.63     26.90 o 
   4 -26   5       32.19       16.64     10.86 o 
   5 -26   5       46.20       60.32     21.00 o 
   6 -26   5      101.95      140.84     25.99 o 
   7 -26   5       16.80       22.45     13.00 o 
  -6 -25   5       41.58       25.22     13.26 o 
  -5 -25   5       67.29       46.12     29.11 o 
  -4 -25   5      175.47      182.09     40.57 o 
  -3 -25   5      106.69      124.80     23.75 o 
  -2 -25   5      192.83      185.14     21.13 o 
  -1 -25   5      434.19      503.37     53.39 o 
   0 -25   5      249.56      209.00     19.75 o 
   1 -25   5      250.34      306.97     33.74 o 
   2 -25   5       72.37       81.25     22.07 o 
   3 -25   5       68.46       74.33     16.87 o 
   4 -25   5       27.73       14.71      9.37 o 
   5 -25   5      160.40      165.41     34.38 o 
   6 -25   5       43.13       45.09     17.88 o 
   7 -25   5       66.21       69.37     22.13 o 
  -7 -24   5       44.68       33.43     17.84 o 
  -6 -24   5       31.57       38.58     16.68 o 
  -5 -24   5       16.71       15.51     11.77 o 
  -4 -24   5       93.18      110.02     30.29 o 
  -3 -24   5      226.78      238.93     25.25 o 
  -2 -24   5      582.65      611.33     43.60 o 
  -1 -24   5      495.50      525.18     62.03 o 
   0 -24   5      790.27      696.92     52.34 o 
   1 -24   5     1036.95     1055.35    110.91 o 
   2 -24   5        2.47        6.32      4.32 o 
   3 -24   5      149.62      167.14     23.65 o 
   4 -24   5      131.72      133.52     35.68 o 
   5 -24   5        8.25       39.37     16.71 o 
   6 -24   5       47.14       27.51     17.91 o 
   7 -24   5       67.06       49.82     21.95 o 
  -7 -23   5       31.28       28.41     15.40 o 
  -6 -23   5        0.16        5.41      6.25 o 
  -5 -23   5       28.23       48.39     24.89 o 
  -4 -23   5      256.14      208.86     50.88 o 
  -3 -23   5       27.62       27.98     11.08 o 
  -2 -23   5      464.24      465.05     35.53 o 
  -1 -23   5      354.99      351.76     39.58 o 
   0 -23   5      433.38      469.65     40.42 o 
   1 -23   5      170.46      204.11     27.41 o 
   2 -23   5      819.24      765.93     52.19 o 
   3 -23   5      115.99      120.87     15.07 o 
   4 -23   5       86.52       48.75     22.69 o 
   5 -23   5       84.97       68.92     31.41 o 
   6 -23   5       18.41       17.07      9.19 o 
  -7 -22   5       56.92       56.69     22.35 o 
  -6 -22   5       55.91       55.56     25.51 o 
  -4 -22   5       89.41      114.49     38.61 o 
  -3 -22   5       66.61       58.06     11.83 o 
  -2 -22   5      104.83       75.98     17.60 o 
  -1 -22   5      260.74      241.77     30.47 o 
   1 -22   5       30.10       56.89     13.14 o 
   2 -22   5       34.60       24.53      5.37 o 
   3 -22   5      133.28      107.42     18.28 o 
   4 -22   5      253.54      256.71     35.53 o 
   5 -22   5      264.73      251.41     58.71 o 
   6 -22   5       13.06       18.67     10.93 o 
  -6 -21   5       20.58       14.60      9.92 o 
  -4 -21   5       38.74        8.50     12.25 o 
  -3 -21   5       99.35      114.08     20.29 o 
  -2 -21   5      672.27      733.57     76.77 o 
  -1 -21   5      300.30      283.19     21.17 o 
   0 -21   5     1046.72     1063.97     92.99 o 
   1 -21   5      194.11      182.64     34.40 o 
   2 -21   5     1014.73     1039.08     89.94 o 
   3 -21   5      143.76      155.68     24.76 o 
   4 -21   5        2.51        6.91      2.93 o 
   5 -21   5       45.46       56.47     13.99 o 
   6 -21   5       17.67       15.73     10.43 o 
   7 -21   5       92.73      112.14     27.59 o 
  -7 -20   5       38.68       44.07     20.85 o 
  -6 -20   5        2.44       13.11     10.17 o 
  -5 -20   5       57.86       72.25     46.45 o 
  -4 -20   5      365.12      365.42     33.23 o 
  -3 -20   5      315.46      279.61     27.28 o 
  -2 -20   5      303.71      310.91     36.84 o 
  -1 -20   5       22.71       27.89      5.10 o 
   0 -20   5      174.97      164.33     17.55 o 
   1 -20   5      208.87      195.38     24.39 o 
   2 -20   5      429.46      430.40     36.32 o 
   3 -20   5      473.80      509.19     55.03 o 
   4 -20   5       32.21       28.19      9.97 o 
   5 -20   5       51.33       53.15     13.79 o 
   7 -20   5       37.83       38.98     17.19 o 
   8 -20   5       16.95       28.70     13.08 o 
  -8 -19   5       48.07       49.20     24.60 o 
  -7 -19   5      116.12       89.55     18.14 o 
  -6 -19   5      193.80      139.96     43.52 o 
  -4 -19   5       12.76       14.31      5.81 o 
  -3 -19   5     2469.10     2690.19    269.69 o 
  -2 -19   5     1337.97     1362.54     83.49 o 
  -1 -19   5      682.31      601.60     36.88 o 
   0 -19   5       93.08      125.64     17.46 o 
   1 -19   5       37.40       35.34     13.35 o 
   2 -19   5      650.76      621.62     38.89 o 
   3 -19   5     1780.24     2061.99    153.23 o 
   4 -19   5      209.17      188.78     20.06 o 
   5 -19   5      248.28      252.80     31.30 o 
   6 -19   5      185.68      198.20     22.12 o 
   7 -19   5      148.87      123.73     23.28 o 
   8 -19   5       18.74       41.67     19.14 o 
  -7 -18   5       39.29       31.32     15.33 o 
  -5 -18   5      430.86      562.93     69.12 o 
  -4 -18   5      129.33      141.83     22.97 o 
  -3 -18   5      913.18      941.02     69.95 o 
  -2 -18   5      722.98      764.42     38.48 o 
  -1 -18   5      449.72      407.67     26.54 o 
   0 -18   5       90.49       90.45     12.37 o 
   1 -18   5     1105.01      974.16     65.57 o 
   2 -18   5      708.94      680.96     42.50 o 
   3 -18   5      531.14      520.29     43.56 o 
   4 -18   5       77.55       95.46     14.14 o 
   5 -18   5      440.20      429.92     36.07 o 
   6 -18   5        2.67        8.54      5.67 o 
   7 -18   5        4.56       -1.63      8.28 o 
   8 -18   5       12.35        1.27      5.16 o 
  -7 -17   5       48.64       29.21     19.40 o 
  -6 -17   5       88.02      104.37     28.32 o 
  -5 -17   5      314.62      285.91     42.38 o 
  -4 -17   5      775.61      858.65     58.55 o 
  -3 -17   5      586.78      467.18     39.14 o 
  -2 -17   5      195.81      249.15     20.22 o 
  -1 -17   5       88.35       86.92     12.19 o 
   0 -17   5     1266.54     1291.18     61.69 o 
   1 -17   5      171.60      158.19     19.88 o 
   2 -17   5       83.49      135.98     19.89 o 
   3 -17   5      345.16      306.01     28.28 o 
   4 -17   5      670.31      672.31     65.21 o 
   5 -17   5       42.03       20.57     11.36 o 
   6 -17   5       77.57       72.10     14.10 o 
   7 -17   5        6.63        4.14      5.81 o 
   8 -17   5       53.56       46.47     21.37 o 
  -8 -16   5        0.60       21.03     11.48 o 
  -7 -16   5        2.50       18.96     10.24 o 
  -6 -16   5       26.28       31.32     15.40 o 
  -5 -16   5      121.91      134.82     21.16 o 
  -4 -16   5      102.98       70.68     11.06 o 
  -3 -16   5      110.36      125.39     18.16 o 
  -2 -16   5      552.19      555.42     35.97 o 
  -1 -16   5       11.13        9.48      7.21 o 
   0 -16   5      466.31      433.90     40.21 o 
   1 -16   5      213.41      180.05     19.81 o 
   2 -16   5      129.92      141.27     30.37 o 
   3 -16   5      265.76      237.90     21.37 o 
   4 -16   5      391.60      413.89     43.87 o 
   5 -16   5       69.23       94.09     21.13 o 
   6 -16   5       24.07       23.03     11.08 o 
   7 -16   5       14.42       17.35     10.04 o 
   8 -16   5       19.03       34.58     25.83 o 
  -8 -15   5       74.17       41.69     22.35 o 
  -6 -15   5      391.39      413.46     77.35 o 
  -5 -15   5      136.59      126.76     19.41 o 
  -4 -15   5        6.22        6.11      8.82 o 
  -3 -15   5      290.19      345.09     26.18 o 
  -2 -15   5      270.44      300.70     21.97 o 
  -1 -15   5      923.11      868.08     34.02 o 
   0 -15   5      322.48      311.31     29.47 o 
   1 -15   5      125.93      107.91     22.20 o 
   2 -15   5       62.49       45.92      8.72 o 
   3 -15   5      581.18      639.30     45.51 o 
   4 -15   5        2.86       13.32      9.84 o 
   5 -15   5      413.99      466.64     54.08 o 
   6 -15   5      161.48      210.74     30.69 o 
   7 -15   5       89.59      108.40     15.86 o 
   8 -15   5       56.15       33.10     17.41 o 
  -8 -14   5       13.26       -0.65      7.81 o 
  -5 -14   5       59.59       40.16     13.16 o 
  -4 -14   5     1108.35      980.93     54.57 o 
  -3 -14   5     1375.63     1455.72     89.09 o 
  -2 -14   5        2.23        6.00      5.63 o 
  -1 -14   5      356.07      376.84     25.27 o 
   0 -14   5      357.78      355.50     23.56 o 
   1 -14   5     1343.49     1385.28     79.06 o 
   2 -14   5      392.41      348.26     24.16 o 
   3 -14   5      927.88      946.14     88.52 o 
   4 -14   5      512.68      558.83     42.08 o 
   5 -14   5      266.85      248.71     45.65 o 
   6 -14   5      188.33      207.69     31.14 o 
   7 -14   5      103.80       74.66     18.93 o 
   8 -14   5       22.94       16.09     12.68 o 
  -8 -13   5       17.63       21.83     11.91 o 
  -7 -13   5       10.25       22.01     13.98 o 
  -4 -13   5      312.63      293.76     22.93 o 
  -3 -13   5      188.86      197.13     20.53 o 
  -2 -13   5      531.95      483.84     25.90 o 
  -1 -13   5      967.95     1074.73     51.56 o 
   0 -13   5     2271.66     2338.32     92.13 o 
   1 -13   5      272.66      234.35     22.07 o 
   2 -13   5      580.29      616.77     40.62 o 
   3 -13   5      327.51      289.80     23.41 o 
   4 -13   5      718.72      758.01     51.71 o 
   5 -13   5      487.36      540.41     60.08 o 
   6 -13   5       78.37       76.23     17.84 o 
   7 -13   5       38.32       41.37     13.20 o 
   8 -13   5       15.71       10.64      9.84 o 
  -8 -12   5       78.89       70.91     21.73 o 
  -7 -12   5      110.04      126.96     28.40 o 
  -6 -12   5       52.41       67.27     24.53 o 
  -5 -12   5      119.74      227.35     30.04 o 
  -4 -12   5      186.20      241.66     17.41 o 
  -3 -12   5      271.88      288.35     22.48 o 
  -2 -12   5      781.47      751.17     29.21 o 
  -1 -12   5      330.94      383.22     20.39 o 
   0 -12   5      541.44      574.41     34.45 o 
   1 -12   5      119.55      109.66     20.12 o 
   2 -12   5      832.93      766.53     36.93 o 
   3 -12   5       36.62       34.66      5.92 o 
   4 -12   5      249.50      262.93     32.39 o 
   5 -12   5       33.99       38.19     12.50 o 
   6 -12   5       15.79       22.93      8.60 o 
   7 -12   5       14.12       14.94      6.71 o 
   8 -12   5        3.59       17.42      8.01 o 
  -7 -11   5        6.18       17.18      9.92 o 
  -6 -11   5       54.21       53.20     17.63 o 
  -5 -11   5      292.99      264.96     32.76 o 
  -4 -11   5      814.14      935.50    105.79 o 
  -3 -11   5      239.55      219.19     21.73 o 
  -2 -11   5      387.14      388.56     23.99 o 
  -1 -11   5      112.40      115.70     17.15 o 
   0 -11   5      745.13      770.78     37.50 o 
   1 -11   5      592.42      503.62     32.98 o 
   2 -11   5      225.49      229.35     17.57 o 
   3 -11   5       99.32       96.46     13.60 o 
   4 -11   5      882.11      974.09    101.88 o 
   5 -11   5      195.03      204.40     20.73 o 
   6 -11   5       15.40       19.11      9.19 o 
   7 -11   5       52.59       34.39     12.75 o 
   8 -11   5       66.03       74.07     14.81 o 
  -5 -10   5       13.39        6.32      5.81 o 
  -4 -10   5      350.05      314.06     38.02 o 
  -3 -10   5        6.68       14.62      3.46 o 
  -2 -10   5      137.57      125.87     15.36 o 
  -1 -10   5      112.95      133.37     19.83 o 
   0 -10   5      211.03      211.73     11.20 o 
   1 -10   5      661.72      682.98     41.98 o 
   2 -10   5      374.54      415.12     22.33 o 
   3 -10   5       64.64      107.94     19.01 o 
   4 -10   5      233.97      259.65     31.81 o 
   5 -10   5       94.49       91.18     24.54 o 
   6 -10   5      622.20      762.27     51.58 o 
   7 -10   5       39.53       38.85     11.17 o 
   8 -10   5       46.71       42.86     11.56 o 
  -5  -9   5      144.85      161.87     27.47 o 
  -4  -9   5      158.75      151.85     39.20 o 
  -3  -9   5      208.39      252.02     25.28 o 
  -2  -9   5     1338.86     1371.38     44.28 o 
  -1  -9   5      885.37      843.05     49.53 o 
   0  -9   5      811.45      805.38     30.27 o 
   1  -9   5      868.96      905.01     75.56 o 
   2  -9   5     1310.60     1279.11     35.55 o 
   3  -9   5      112.10      150.19     15.43 o 
   4  -9   5      556.75      599.20     62.79 o 
   5  -9   5       86.50       67.16      9.59 o 
   6  -9   5       87.24       73.62     41.55 o 
   7  -9   5       32.36       41.80     13.95 o 
   8  -9   5        8.78       11.08      7.08 o 
  -6  -8   5      358.45      340.25     33.47 o 
  -4  -8   5       65.85       60.27     16.43 o 
  -3  -8   5       23.23       34.08      6.94 o 
  -2  -8   5       50.06       36.02      6.50 o 
  -1  -8   5      299.98      356.58     21.28 o 
   0  -8   5      138.59      136.97     11.35 o 
   1  -8   5     1959.78     2188.35    109.19 o 
   2  -8   5      440.03      508.36     25.98 o 
   3  -8   5     1068.26     1026.52     51.65 o 
   4  -8   5        8.12       14.37      6.01 o 
   5  -8   5      141.32      159.21     20.08 o 
   6  -8   5      359.17      496.08     51.85 o 
   7  -8   5       11.00       28.43      9.33 o 
   8  -8   5        1.69        7.04      3.89 o 
  -4  -7   5      260.12      262.83     43.08 o 
  -3  -7   5     1360.78     1550.56    104.52 o 
  -2  -7   5      788.46      763.05     36.65 o 
  -1  -7   5      648.14      632.36     36.77 o 
   0  -7   5      393.05      344.25     23.91 o 
   1  -7   5      664.97      613.83     29.62 o 
   2  -7   5     2250.48     2263.86     72.24 o 
   3  -7   5      554.40      610.47     40.65 o 
   4  -7   5      407.49      366.19     30.87 o 
   5  -7   5      174.69      199.34     26.71 o 
   6  -7   5      452.92      472.49     32.99 o 
   7  -7   5      114.67      129.68     20.88 o 
   8  -7   5       30.93       43.28     11.63 o 
  -7  -6   5       94.54       80.52     23.12 o 
  -5  -6   5      465.16      464.86     50.00 o 
  -4  -6   5      714.98      766.56     80.80 o 
  -3  -6   5      322.88      333.92     31.25 o 
  -2  -6   5      308.84      320.05     19.97 o 
  -1  -6   5     1111.14     1153.56     49.20 o 
   0  -6   5      646.86      664.97     32.25 o 
   1  -6   5      178.13      206.74     13.66 o 
   2  -6   5     1073.35     1083.65     45.97 o 
   3  -6   5      410.96      443.59     29.04 o 
   4  -6   5      536.32      508.42     44.09 o 
   5  -6   5       67.17       54.65     13.29 o 
   6  -6   5       53.31       48.55     18.79 o 
   7  -6   5        1.58       11.06      5.64 o 
   8  -6   5       25.03       21.05     10.39 o 
  -7  -5   5       19.86       19.62     12.68 o 
  -5  -5   5      200.16      256.57     44.67 o 
  -4  -5   5      433.89      518.87     46.69 o 
  -3  -5   5      247.27      230.25     31.28 o 
  -2  -5   5      462.26      406.12     21.96 o 
  -1  -5   5     2431.87     2623.33    112.22 o 
   0  -5   5       76.29       98.45     20.67 o 
   1  -5   5      969.85     1024.57     36.12 o 
   2  -5   5       28.27       29.18      4.89 o 
   3  -5   5       82.66      105.83     15.88 o 
   4  -5   5      164.67      192.97     23.88 o 
   5  -5   5      266.31      323.35     34.94 o 
   6  -5   5      109.34       98.98     54.36 o 
   7  -5   5       57.79       74.75     15.35 o 
   8  -5   5       22.73       23.09     10.02 o 
  -7  -4   5       28.89       49.84     13.62 o 
  -6  -4   5       21.63       17.73      8.86 o 
  -5  -4   5      423.56      443.80     47.75 o 
  -4  -4   5      816.31      769.39     67.14 o 
  -3  -4   5      940.50      932.97     63.73 o 
  -2  -4   5     1374.89     1551.98     50.25 o 
  -1  -4   5     4029.33     3871.34    117.59 o 
   0  -4   5     1337.40     1391.95     45.19 o 
   1  -4   5     3954.50     3928.89    118.57 o 
   2  -4   5      109.53      125.18     15.26 o 
   3  -4   5      474.63      527.23     34.28 o 
   4  -4   5      427.83      402.54     42.45 o 
   5  -4   5       71.81      110.26     19.50 o 
   6  -4   5      644.35      746.46     62.87 o 
   7  -4   5        8.57       -2.59     11.35 o 
   8  -4   5       40.67       17.35      9.28 o 
  -4  -3   5      256.66      227.37     30.44 o 
  -3  -3   5      325.49      319.77     55.35 o 
  -2  -3   5      782.89      728.45     49.02 o 
  -1  -3   5      454.67      452.44     21.69 o 
   0  -3   5     1598.52     1575.38     54.86 o 
   1  -3   5      475.02      426.72     25.34 o 
   2  -3   5      502.91      565.66     27.87 o 
   3  -3   5      806.32      726.63     34.76 o 
   4  -3   5      377.30      418.44     44.21 o 
   5  -3   5      158.81      170.60     23.94 o 
   6  -3   5      602.28      672.10     77.76 o 
   7  -3   5      137.14      167.73     24.87 o 
   8  -3   5        1.08       11.05      6.44 o 
  -8  -2   5       28.50       17.26     12.35 o 
  -5  -2   5      515.39      673.08     66.89 o 
  -4  -2   5       59.42       64.23     15.63 o 
  -3  -2   5      193.89      192.18     23.90 o 
  -2  -2   5      295.16      271.73     26.14 o 
  -1  -2   5     1455.06     1602.78     68.95 o 
   0  -2   5       39.66       43.21      6.42 o 
   1  -2   5      709.94      761.06     31.35 o 
   2  -2   5       54.35       59.07      8.28 o 
   3  -2   5        2.24        4.76      2.65 o 
   4  -2   5      293.59      328.07     34.86 o 
   5  -2   5      569.84      641.47     61.77 o 
   6  -2   5      247.80      265.67     48.55 o 
   7  -2   5       27.22       15.40     12.35 o 
   8  -2   5        7.44       27.75     14.89 o 
  -7  -1   5      147.60      143.82     40.41 o 
  -5  -1   5      228.86      239.99     45.31 o 
  -4  -1   5      495.11      468.26    117.06 o 
  -3  -1   5      336.66      343.35     33.19 o 
  -2  -1   5     3363.10     3646.58    201.13 o 
  -1  -1   5     1962.45     2060.48     62.61 o 
   0  -1   5      188.45      178.22     11.01 o 
   1  -1   5      468.25      494.95     24.04 o 
   2  -1   5      258.64      272.60     32.75 o 
   3  -1   5     1671.12     1567.49     74.03 o 
   4  -1   5      403.30      394.68     42.15 o 
   5  -1   5      324.80      432.84     46.53 o 
   6  -1   5      479.67      512.78     53.09 o 
   7  -1   5       76.76       67.98     17.79 o 
   8  -1   5        3.76        2.39      3.60 o 
  -6   0   5      255.53      348.81     63.70 o 
  -4   0   5      723.57      906.24     79.06 o 
  -3   0   5        4.29        7.37      2.47 o 
  -2   0   5     1547.98     1618.80     92.17 o 
  -1   0   5     1404.56     1506.92     52.45 o 
   0   0   5      642.26      741.47     30.51 o 
   1   0   5     2188.33     2067.85     51.73 o 
   2   0   5     4574.41     4607.60    146.58 o 
   3   0   5       11.40       14.13      4.18 o 
   4   0   5     1111.61     1212.40    105.33 o 
   5   0   5      144.55      174.46     24.92 o 
   6   0   5        2.77       21.94      8.14 o 
   7   0   5        1.50       10.17      4.93 o 
   8   0   5       46.59       35.06     12.41 o 
  -7   1   5      145.96      144.91     42.08 o 
  -6   1   5      285.93      389.45    170.00 o 
  -4   1   5      485.15      430.24     45.60 o 
  -3   1   5      329.96      322.98     29.98 o 
  -2   1   5     3424.32     3623.93    202.56 o 
  -1   1   5     1939.99     1953.90     48.68 o 
   0   1   5      193.37      176.16     10.96 o 
   1   1   5      466.23      482.06     28.33 o 
   2   1   5      252.07      278.24     22.05 o 
   3   1   5     1697.94     1617.20     62.24 o 
   4   1   5      390.24      462.53     49.04 o 
   5   1   5      320.84      362.08     39.23 o 
   6   1   5      476.84      495.14     46.13 o 
   7   1   5       75.03       64.01     16.31 o 
   8   1   5        3.42        4.34      5.34 o 
  -5   2   5      504.49      523.84     55.88 o 
  -4   2   5       56.19       64.92     13.12 o 
  -3   2   5      196.85      201.59     24.88 o 
  -2   2   5      295.40      272.61     26.22 o 
  -1   2   5     1448.00     1529.17     53.32 o 
   0   2   5       37.89       45.49      5.57 o 
   1   2   5      718.48      727.10     42.30 o 
   2   2   5       53.92       71.69      9.46 o 
   3   2   5        2.47       -0.44      1.63 o 
   4   2   5      301.02      334.16     25.46 o 
   5   2   5      571.08      649.67     62.69 o 
   6   2   5      242.70      249.60     45.74 o 
   7   2   5       27.66       22.18      8.43 o 
   8   2   5        7.55       34.12     17.38 o 
  -4   3   5      262.67      219.26     26.25 o 
  -3   3   5      319.46      326.89     30.74 o 
  -2   3   5      803.11      804.57     67.13 o 
  -1   3   5      455.60      381.57     31.52 o 
   0   3   5     1589.51     1581.42     47.70 o 
   1   3   5      473.83      486.63     73.02 o 
   2   3   5      496.84      517.29     26.73 o 
   3   3   5      826.38      749.00     29.22 o 
   4   3   5      376.55      417.31     44.25 o 
   5   3   5      158.69      136.60     24.58 o 
   6   3   5      605.29      778.00     90.01 o 
   7   3   5      137.84      154.68     25.57 o 
   8   3   5        0.93       -3.58     13.02 o 
  -7   4   5       27.73       71.21     19.55 o 
  -4   4   5      807.16      870.00     77.01 o 
  -3   4   5      930.35      976.82     66.30 o 
  -1   4   5     3991.64     3849.43    116.43 o 
   0   4   5     1337.25     1414.57     42.80 o 
   1   4   5     3987.98     4127.97    166.50 o 
   2   4   5      113.29      128.54     16.34 o 
   3   4   5      472.16      453.43     24.05 o 
   4   4   5      430.63      415.38     44.25 o 
   5   4   5       76.90       84.89     22.28 o 
   6   4   5      652.37      750.10     86.56 o 
   7   4   5        9.20        1.71      4.50 o 
   8   4   5       40.35       19.40      8.88 o 
  -5   5   5      201.96      235.10     32.08 o 
  -3   5   5      234.32      221.09     32.19 o 
  -1   5   5     2426.66     2631.33    113.12 o 
   0   5   5       78.63       74.26      6.66 o 
   1   5   5      971.00      958.26     55.11 o 
   2   5   5       23.28       19.28      3.57 o 
   3   5   5       90.36      129.43     11.01 o 
   4   5   5      174.32      186.08     23.26 o 
   5   5   5      263.02      267.34     28.06 o 
   6   5   5      109.61      115.67     61.85 o 
   7   5   5       58.82       78.91     34.52 o 
   8   5   5       22.33       22.16     11.84 o 
  -8   6   5       12.01       19.72     11.84 o 
  -6   6   5      710.17      808.76     77.30 o 
  -2   6   5      310.82      326.72     31.66 o 
   0   6   5      657.80      682.37     32.39 o 
   1   6   5      175.73      176.64     15.54 o 
   2   6   5     1088.18     1054.08     87.82 o 
   3   6   5      407.54      474.08     44.12 o 
   4   6   5      543.11      532.42     45.25 o 
   5   6   5       70.75       56.74     22.14 o 
   6   6   5       50.62       75.48     41.32 o 
   7   6   5        1.43       -3.20      6.86 o 
   8   6   5       24.95       19.87     11.26 o 
  -8   7   5      147.41      145.98     34.77 o 
  -6   7   5      547.74      527.17     70.62 o 
  -5   7   5      344.97      414.54     53.54 o 
  -3   7   5     1343.82     1682.50    113.39 o 
  -2   7   5      798.64      789.14     65.76 o 
  -1   7   5      645.64      588.74     48.93 o 
   0   7   5      394.70      354.72     17.75 o 
   1   7   5      658.33      705.75     58.43 o 
   2   7   5     2235.95     2274.21    125.92 o 
   4   7   5      401.90      345.35     41.05 o 
   5   7   5      173.60      181.88     22.29 o 
   6   7   5      455.33      480.91     34.44 o 
   7   7   5      113.80      101.77     22.58 o 
   8   7   5       31.25       20.20      8.87 o 
  -8   8   5        0.74       10.31      8.86 o 
  -6   8   5      350.66      303.58     44.55 o 
  -5   8   5      157.99      125.87     22.20 o 
  -3   8   5       22.09       19.80      5.41 o 
  -2   8   5       49.59       52.56     12.18 o 
  -1   8   5      295.63      348.98     42.51 o 
   0   8   5      150.56      153.68     11.29 o 
   1   8   5     1999.35     1991.33     86.78 o 
   2   8   5      448.90      508.45     47.61 o 
   4   8   5        7.29        6.03      3.12 o 
   5   8   5      137.55      156.27     19.68 o 
   6   8   5      359.74      374.81     57.28 o 
   7   8   5       11.18        5.73      9.01 o 
   8   8   5        1.63        8.44      5.30 o 
  -6   9   5      133.66      111.12     58.81 o 
  -5   9   5      146.38      126.36     21.21 o 
  -3   9   5      220.18      246.23     30.25 o 
  -2   9   5     1348.00     1496.96     82.78 o 
  -1   9   5      897.55      913.10     76.00 o 
   0   9   5      800.06      768.64     36.52 o 
   1   9   5      860.96      812.42     49.34 o 
   2   9   5     1313.88     1208.99    210.03 o 
   3   9   5      100.74      131.97     24.44 o 
   5   9   5       86.91       89.00     16.69 o 
   7   9   5       33.65       24.29     11.07 o 
   8   9   5        8.45       18.34     10.57 o 
  -3  10   5        5.78       23.21      6.65 o 
  -2  10   5      137.31      148.96     31.34 o 
  -1  10   5      115.01      116.86     24.60 o 
   0  10   5      205.60      192.98     17.02 o 
   1  10   5      636.18      664.52     61.89 o 
   2  10   5      365.75      365.98     34.05 o 
   3  10   5       62.68       91.39     25.01 o 
   4  10   5      226.78      208.02     18.23 o 
   5  10   5      100.14       94.03     14.80 o 
   6  10   5      632.00      658.89     63.37 o 
   7  10   5       39.12       27.84     11.30 o 
   8  10   5       46.82       29.69     11.37 o 
  -4  11   5      822.59      858.10     90.05 o 
  -3  11   5      232.22      207.22     24.89 o 
  -2  11   5      380.00      374.11     34.35 o 
  -1  11   5      107.14      114.04     23.87 o 
   0  11   5      745.81      755.18     36.30 o 
   1  11   5      603.71      515.43     47.82 o 
   3  11   5      105.08      114.82     11.98 o 
   4  11   5      874.46      920.23     68.75 o 
   5  11   5      194.51      209.45     25.19 o 
   6  11   5       15.94       32.74     10.28 o 
   7  11   5       50.91       35.99     14.09 o 
   8  11   5       66.76       52.03     14.10 o 
  -4  12   5      190.64      247.52     34.63 o 
  -3  12   5      272.51      327.99     34.71 o 
  -2  12   5      785.17      752.13     50.38 o 
   0  12   5      535.84      570.84     48.03 o 
   1  12   5      119.31      159.63     33.96 o 
   4  12   5      244.25      195.73     26.96 o 
   6  12   5       16.71       26.63     13.73 o 
   7  12   5       14.68       27.11     13.04 o 
   8  12   5        3.65       13.62      8.50 o 
  -6  13   5      144.09      121.78     27.97 o 
  -3  13   5      198.44      263.45     28.19 o 
  -2  13   5      520.59      525.38     48.11 o 
  -1  13   5      981.00     1098.44     64.45 o 
   0  13   5     2254.57     2266.66     88.39 o 
   4  13   5      719.46      753.98     72.87 o 
   5  13   5      484.60      482.94     62.13 o 
   6  13   5       77.64       73.53     26.06 o 
   7  13   5       37.38       19.26     10.43 o 
   8  13   5       15.31       13.88      8.68 o 
  -7  14   5       10.72       16.67     10.53 o 
  -6  14   5        2.22       24.15     12.39 o 
  -5  14   5       64.41       38.13     11.52 o 
  -4  14   5     1124.10     1024.24     98.24 o 
  -3  14   5     1374.44     1521.69    131.41 o 
  -2  14   5        2.60        1.16      2.18 o 
  -1  14   5      340.10      357.85     32.80 o 
   1  14   5     1382.23     1386.68     77.62 o 
   3  14   5      920.39     1007.60     93.15 o 
   4  14   5      504.48      536.19     49.38 o 
   5  14   5      263.42      292.82     62.29 o 
   6  14   5      193.83      183.28     35.34 o 
   7  14   5      101.91       61.19     23.49 o 
   8  14   5       22.97       17.29      7.75 o 
  -8  15   5       72.96       79.70     26.82 o 
  -7  15   5       12.50       38.79     15.51 o 
  -6  15   5      389.53      430.85     80.48 o 
  -5  15   5      136.66      107.82     50.16 o 
  -2  15   5      275.92      258.69     31.62 o 
  -1  15   5      906.00      878.00     58.64 o 
   0  15   5      319.37      318.85     20.52 o 
   2  15   5       60.54       60.43     10.44 o 
   3  15   5      583.90      647.10     39.73 o 
   4  15   5        2.48       14.03      4.98 o 
   5  15   5      415.72      503.39     58.68 o 
   6  15   5      160.53      162.41     28.84 o 
   7  15   5       89.68       90.38     13.32 o 
   8  15   5       57.19       56.36     25.40 o 
  -8  16   5        0.57        8.21      9.95 o 
  -6  16   5       24.84       36.18     14.60 o 
  -5  16   5      123.88      113.77     28.22 o 
  -4  16   5      105.53      111.21     28.84 o 
  -3  16   5      108.95      106.65     23.46 o 
  -2  16   5      553.21      614.07     56.13 o 
  -1  16   5       11.19       15.28      2.89 o 
   0  16   5      464.67      429.68     39.04 o 
   1  16   5      215.17      170.69     29.66 o 
   2  16   5      128.85      143.39     23.13 o 
   3  16   5      268.55      232.51     22.71 o 
   5  16   5       67.40       81.93     25.55 o 
   6  16   5       22.82       12.70      6.37 o 
   7  16   5       14.13       27.95     10.21 o 
  -5  17   5      315.25      264.68     56.35 o 
  -3  17   5      581.25      458.74     54.17 o 
  -2  17   5      205.10      270.70     28.74 o 
  -1  17   5       85.63       64.81      7.13 o 
   0  17   5     1257.25     1327.31     62.28 o 
   6  17   5       77.36       81.37     16.30 o 
   7  17   5        7.02        6.43      5.87 o 
   8  17   5       54.72       62.90     21.18 o 
  -8  18   5       55.61       45.42     19.19 o 
  -7  18   5       40.37       66.82     29.61 o 
  -4  18   5      136.02      180.99     31.36 o 
  -2  18   5      718.81      776.88     67.66 o 
  -1  18   5      451.31      434.22     22.90 o 
   0  18   5       79.04       69.64      8.62 o 
   5  18   5      439.26      414.60     35.12 o 
   6  18   5        2.72        5.38      5.38 o 
   7  18   5        4.21        7.85      3.01 o 
   8  18   5       12.48        9.70      9.63 o 
  -8  19   5       46.91       30.34     16.82 o 
  -6  19   5      193.89      181.15     30.46 o 
  -4  19   5       12.24        8.94      4.65 o 
  -2  19   5     1328.01     1393.54    120.25 o 
  -1  19   5      704.58      646.71     39.51 o 
   0  19   5       97.78       98.02     12.27 o 
   2  19   5      660.03      612.83     55.97 o 
   3  19   5     1793.17     1891.05    139.55 o 
   4  19   5      217.85      253.04     32.01 o 
   5  19   5      245.86      244.54     52.59 o 
   6  19   5      185.68      164.03     22.63 o 
   7  19   5      147.27      131.30     13.93 o 
   8  19   5       19.01       39.45     19.72 o 
  -8  20   5        2.15       43.40     18.67 o 
  -4  20   5      361.32      357.19     45.70 o 
  -2  20   5      301.67      341.50     40.44 o 
  -1  20   5       24.21       28.19      4.22 o 
   0  20   5      180.29      169.63     14.06 o 
   1  20   5      215.77      247.19     69.07 o 
   2  20   5      432.45      454.95     54.29 o 
   3  20   5      478.41      432.82     45.89 o 
   4  20   5       34.42       35.50     14.24 o 
   5  20   5       50.08       46.04     16.72 o 
   6  20   5       26.99       17.34      7.12 o 
   8  20   5       16.92       24.30     15.00 o 
  -7  21   5        4.80       -1.71      4.03 o 
  -6  21   5       20.39       11.44      7.56 o 
  -3  21   5       96.62      105.42     26.55 o 
  -1  21   5      303.51      297.53     22.86 o 
   0  21   5     1051.52     1072.83     65.39 o 
   2  21   5     1013.98      957.88    100.67 o 
   5  21   5       44.88       20.60     12.97 o 
   6  21   5       17.17       15.92      6.72 o 
   7  21   5       92.02       57.00     34.06 o 
  -7  22   5       57.79       46.44     18.50 o 
  -4  22   5       93.21       95.40     30.36 o 
  -3  22   5       65.72       74.12     18.65 o 
  -2  22   5      107.12       85.76     20.51 o 
   0  22   5     1643.57     1734.86    105.79 o 
   1  22   5       30.97       38.77     19.22 o 
   2  22   5       33.92       52.18     20.64 o 
   3  22   5      130.86      110.88     27.72 o 
   4  22   5      250.84      221.09     28.90 o 
   5  22   5      263.94      239.83     45.34 o 
   6  22   5       13.51       17.13      7.65 o 
   7  22   5       59.01       47.64     17.92 o 
  -7  23   5       32.25       16.17     11.95 o 
  -4  23   5      250.16      217.69     39.81 o 
   0  23   5      432.83      340.37     42.38 o 
   2  23   5      796.85      675.23     65.45 o 
   4  23   5       91.75       38.25     15.85 o 
   5  23   5       83.37       76.85     17.23 o 
   6  23   5       18.25       14.17      9.24 o 
  -6  24   5       31.47       40.44     17.55 o 
  -5  24   5       15.38       14.68     10.50 o 
  -3  24   5      232.08      247.87     30.37 o 
  -1  24   5      498.97      502.37     34.20 o 
   0  24   5      787.16      647.43     48.09 o 
   2  24   5        2.83        2.13      6.05 o 
   3  24   5      146.24      186.13     32.34 o 
   4  24   5      136.84      114.83     28.99 o 
   6  24   5       44.93       22.35     15.12 o 
  -6  25   5       41.04       75.65     24.74 o 
  -1  25   5      437.34      453.15     27.78 o 
   0  25   5      250.95      198.19     21.44 o 
   1  25   5      247.75      301.88     22.45 o 
   3  25   5       69.97       53.03     29.12 o 
   4  25   5       27.65       31.24     11.69 o 
   5  25   5      159.40      128.60     34.34 o 
   7  25   5       64.95      103.97     19.91 o 
  -7  26   5       27.33       25.14     11.81 o 
  -1  26   5      111.46       99.98     22.88 o 
   0  26   5      850.94      949.78     90.67 o 
   1  26   5      257.10      257.33     26.98 o 
   2  26   5      354.87      358.62     46.69 o 
   3  26   5       74.02       85.06     17.79 o 
   4  26   5       31.51       25.29     12.97 o 
   5  26   5       47.44       44.90     12.45 o 
  -7  27   5        7.55        7.55      8.61 o 
  -5  27   5       39.51       28.45     14.50 o 
  -1  27   5      142.32      155.25     22.38 o 
   0  27   5      563.81      576.64     60.82 o 
   1  27   5      756.57      685.17     46.51 o 
   2  27   5       65.93       44.82     21.52 o 
   3  27   5       55.41       71.85     20.10 o 
   4  27   5       87.40       76.63     42.28 o 
   5  27   5        1.35       -1.38      3.52 o 
   7  27   5       34.89       57.04     24.67 o 
  -7  28   5       13.11       -1.31      5.48 o 
  -4  28   5       24.80       11.52      7.56 o 
   0  28   5     1023.86     1000.74    110.85 o 
   1  28   5      150.01      180.98     21.83 o 
   3  28   5       14.48        4.18      7.30 o 
   4  28   5       66.44       67.70     17.89 o 
   7  28   5       24.06       12.17     11.04 o 
  -7  29   5        7.25        9.92      8.79 o 
  -6  29   5       23.83       29.90     21.58 o 
  -1  29   5      267.31      390.68     50.17 o 
   0  29   5       38.79       29.76     12.65 o 
   1  29   5      284.59      337.55     46.35 o 
   2  29   5      479.90      463.70     55.94 o 
   3  29   5       57.16       70.72     24.71 o 
   4  29   5       42.66       47.74     13.03 o 
   5  29   5       60.79       48.84     22.75 o 
   6  29   5       77.21       37.54     16.39 o 
   7  29   5       55.44       69.48     26.27 o 
  -5  30   5       21.03       30.99     12.97 o 
  -3  30   5       61.20       77.70     43.36 o 
   0  30   5      842.43      904.69     71.32 o 
   2  30   5       79.53       70.67     17.00 o 
   3  30   5       52.31       78.13     41.39 o 
   4  30   5       87.73       80.93     20.82 o 
   5  30   5       31.56       34.22     15.19 o 
   6  30   5       14.45       45.30     19.22 o 
  -5  31   5       33.90       27.21     14.13 o 
  -2  31   5      255.97      298.87     54.38 o 
   0  31   5      314.80      315.36     58.90 o 
   1  31   5      404.39      497.54     58.59 o 
   2  31   5      151.18      162.52     25.27 o 
   3  31   5       58.21       56.70     15.21 o 
   4  31   5      133.94      135.65     32.73 o 
   5  31   5       20.26        1.71      5.12 o 
   6  31   5       83.16      102.64     19.59 o 
  -5  32   5       24.91       19.91     14.17 o 
   1  32   5      309.97      284.08     52.48 o 
   2  32   5       27.46       24.75      9.21 o 
   3  32   5       61.71       34.05     12.12 o 
   4  32   5        8.65       10.57     10.97 o 
   5  32   5        7.32       58.81     25.32 o 
   6  32   5       50.34       77.90     27.54 o 
  -5  33   5       21.01       40.29     16.96 o 
  -4  33   5       57.78       57.71     54.69 o 
  -3  33   5      141.16      278.06     38.95 o 
  -2  33   5      126.28      142.49     25.28 o 
   0  33   5      344.02      316.36     31.43 o 
   1  33   5       64.08       40.87     13.36 o 
   2  33   5       46.59       54.16     13.68 o 
   3  33   5       27.02       47.48     11.57 o 
   4  33   5      132.99      148.92     29.09 o 
   5  33   5        9.39       11.41      6.97 o 
   6  33   5       27.38       28.88     15.84 o 
  -6  34   5        1.28       24.99     14.71 o 
  -5  34   5       41.57       25.47     13.63 o 
  -4  34   5        8.11        5.09      5.56 o 
   1  34   5      119.05      162.08     28.51 o 
   2  34   5        2.87       13.95      8.97 o 
   3  34   5       59.96       65.14     13.53 o 
   4  34   5       81.33      104.75     17.70 o 
   5  34   5       33.95       36.08     15.84 o 
   6  34   5        8.23       17.04     10.90 o 
  -6  35   5       32.78       48.94     17.22 o 
  -5  35   5       30.30       19.91     12.42 o 
  -4  35   5        7.51       12.10     11.62 o 
  -3  35   5       12.61        5.70      4.58 o 
  -2  35   5      180.47      256.71     35.55 o 
   0  35   5       11.80        7.70      7.37 o 
   1  35   5      262.82      245.94     48.73 o 
   2  35   5      178.50      166.87     29.38 o 
   3  35   5       25.82       17.04      8.57 o 
   4  35   5       20.62       11.04     10.75 o 
   5  35   5       15.56       26.37     13.37 o 
   6  35   5       31.26       29.61     13.95 o 
  -5  36   5       85.06      576.14    573.89 o 
  -4  36   5       11.89       16.75      8.57 o 
   0  36   5       24.29       12.50     10.39 o 
   1  36   5      127.22      138.41     29.60 o 
   2  36   5        8.91       12.89      9.70 o 
   3  36   5       70.82      126.12     51.25 o 
   4  36   5       44.50       32.63     15.81 o 
   5  36   5       13.39        8.57      8.61 o 
  -5  37   5       31.00      138.85     42.98 o 
  -4  37   5       31.66       10.32      5.05 o 
   0  37   5       63.44       41.94     24.60 o 
   2  37   5      566.90      678.73    628.51 o 
   4  37   5        0.25       20.85     12.09 o 
  -5  38   5        3.97        1.85      4.21 o 
  -4  38   5        8.60       14.57     10.46 o 
   0  38   5       27.24       39.89     19.36 o 
   1  38   5        5.43       12.93      8.75 o 
   2  38   5        8.51        9.08      7.01 o 
   3  38   5        1.40       -1.34      7.70 o 
   4  38   5       26.30       -0.22      7.34 o 
  -5  39   5       18.29       18.93     11.99 o 
   0  39   5        1.90       -7.92      8.54 o 
   1  39   5       61.22       60.81     10.10 o 
   2  39   5       27.29       36.02     10.38 o 
   3  39   5       62.91       58.11     25.58 o 
   5  39   5       14.37       10.03      9.59 o 
  -1  40   5      145.23      130.31     32.99 o 
   0  40   5        7.14       17.54     11.01 o 
   1  40   5       53.67       45.38      8.29 o 
   2  40   5      135.46      115.43     22.18 o 
   3  40   5       70.92       81.45     18.39 o 
  -1  41   5       29.58       40.98     17.40 o 
   0  41   5       53.27       32.09     18.64 o 
   1  41   5       59.80       58.61     14.47 o 
   2  41   5      115.22       88.17     25.45 o 
   3  41   5       64.47       89.47     26.13 o 
   4  41   5        8.28       14.82      9.95 o 
  -1  42   5        2.96        9.55      5.88 o 
   0  42   5       84.43       91.13     21.23 o 
   1  42   5       94.38      177.83     25.26 o 
   2  42   5      108.15      123.72     24.61 o 
   4  42   5       60.94       66.75     25.11 o 
  -1  43   5       50.66       36.30     14.75 o 
   0  43   5       14.13       43.30     18.23 o 
   2  43   5       29.02       22.60     12.02 o 
   3  43   5       36.16       30.34     15.59 o 
  -1  44   5       54.55       92.59     21.15 o 
   0  44   5       29.97       23.58     15.08 o 
   1  44   5      146.21      135.94     30.84 o 
   2  44   5       14.49       -7.52      7.52 o 
   3  44   5        5.56       22.05     12.49 o 
  -1  45   5       65.39       59.89     23.69 o 
   0  45   5       28.30       22.31     15.15 o 
   1  45   5       14.15       -0.62      8.14 o 
   2  45   5      129.66      127.08     47.60 o 
   3  45   5       23.11       53.04     21.18 o 
  -1  46   5       10.58       14.64     15.00 o 
   0  46   5       36.46       38.37     18.71 o 
   1  46   5       11.14       14.42     12.46 o 
  -1  47   5        5.59        3.89      4.03 o 
   0  47   5       64.76       64.10     21.95 o 
   1  47   5        5.88       26.62     15.62 o 
   0 -46   6       16.28       15.84      9.92 o 
  -2 -45   6        3.74       44.42     19.65 o 
  -1 -45   6      139.56      161.13     60.33 o 
   0 -45   6       42.84       27.43     16.50 o 
  -2 -44   6       22.24       27.14     11.22 o 
  -1 -44   6       41.33       22.45     12.03 o 
   0 -44   6       21.71       20.82     12.57 o 
  -3 -43   6       57.69       49.78     15.46 o 
  -2 -43   6      144.59      124.44     49.68 o 
  -1 -43   6       25.02       16.53     14.39 o 
   0 -43   6      121.94      146.53     30.54 o 
   3 -43   6       14.78        9.30      7.34 o 
  -3 -42   6        0.39        7.50     13.57 o 
  -2 -42   6      127.23      125.23     44.61 o 
  -1 -42   6       58.66       34.27     25.55 o 
   0 -42   6       82.73      103.73     30.79 o 
   3 -42   6        8.76       17.58      9.30 o 
  -3 -41   6       31.31        9.48     13.99 o 
  -2 -41   6       94.19      122.38     20.80 o 
  -1 -41   6       66.73      107.83     35.83 o 
   0 -41   6       28.77       40.91     20.38 o 
   2 -41   6       41.44       26.67     14.10 o 
   3 -41   6       47.07       14.28     12.35 o 
  -4 -40   6       16.29       51.51     20.56 o 
  -3 -40   6      114.98       97.11     29.27 o 
  -2 -40   6       67.05       55.53     27.49 o 
  -1 -40   6       25.85       19.58     10.68 o 
   0 -40   6       20.47       13.26     12.90 o 
   2 -40   6        2.13       15.87     10.53 o 
   3 -40   6       71.65       73.99     19.48 o 
   4 -40   6        3.35        9.63      9.33 o 
  -4 -39   6        6.68       22.59     15.15 o 
  -3 -39   6        7.13       13.33     11.59 o 
  -2 -39   6       36.08       31.73     10.65 o 
  -1 -39   6       22.74       11.44     13.88 o 
   0 -39   6       31.26       46.72     16.53 o 
   2 -39   6       30.15       30.34     15.04 o 
   3 -39   6       70.99       82.14     14.94 o 
   4 -39   6       30.06       27.10     12.75 o 
  -4 -38   6       10.36       21.14     16.74 o 
  -2 -38   6       10.88       12.72      3.94 o 
  -1 -38   6      384.45      488.45     31.11 o 
   0 -38   6       33.94       37.09     15.91 o 
   1 -38   6       81.66       97.30     24.06 o 
   2 -38   6       53.53       39.39     16.17 o 
   3 -38   6       21.26       24.96     16.24 o 
   4 -38   6       47.71       66.09     18.49 o 
  -5 -37   6       12.57       21.65     17.11 o 
  -4 -37   6       19.41       -3.78      7.23 o 
  -3 -37   6        1.76        3.05      3.81 o 
  -2 -37   6       40.74       43.14     13.17 o 
  -1 -37   6       13.48        3.33      5.26 o 
   0 -37   6       54.11       65.81     15.08 o 
   1 -37   6       32.49       34.10     11.05 o 
   2 -37   6        5.47        7.88      8.75 o 
   3 -37   6       22.88       16.24      9.55 o 
   4 -37   6       20.20       35.67     15.44 o 
   5 -37   6        1.12        5.92      6.76 o 
  -5 -36   6       12.34       39.45     20.41 o 
  -3 -36   6        6.44       -2.47      4.18 o 
  -2 -36   6       11.57        8.28      5.23 o 
  -1 -36   6       88.69       89.41     14.16 o 
   0 -36   6       62.80       63.64     16.68 o 
   1 -36   6       83.18       89.38     24.64 o 
   2 -36   6       51.22       33.36     15.26 o 
   3 -36   6        1.97        4.03      6.65 o 
   4 -36   6       68.14       86.06     23.37 o 
   5 -36   6       36.15       74.62     26.81 o 
  -4 -35   6       81.29       80.76     24.28 o 
  -2 -35   6      155.03      101.38     20.73 o 
  -1 -35   6       24.99       31.06     21.91 o 
   0 -35   6       58.73       68.96     13.51 o 
   1 -35   6      230.48      235.73     28.12 o 
   2 -35   6       37.15       45.85     19.55 o 
   3 -35   6       16.57       15.51      9.99 o 
   4 -35   6       38.79       44.76     22.34 o 
   5 -35   6       30.97       38.76     17.91 o 
  -5 -34   6       16.66       31.46     19.11 o 
  -3 -34   6        5.52       12.13      8.39 o 
  -2 -34   6       61.77       59.24     16.83 o 
  -1 -34   6      229.74      238.92     42.27 o 
   0 -34   6       51.87       35.84     20.97 o 
   1 -34   6      141.38      141.98     25.45 o 
   2 -34   6       21.87       13.44      8.90 o 
   3 -34   6       65.17       46.52     25.29 o 
   4 -34   6        6.86       25.43     14.20 o 
   5 -34   6       73.64       76.14     19.88 o 
  -5 -33   6       17.13       46.75     20.31 o 
  -4 -33   6       16.63       26.44     14.38 o 
  -3 -33   6      243.47      234.93     42.89 o 
  -2 -33   6        8.78       21.87     10.68 o 
  -1 -33   6       44.61       37.57     17.33 o 
   0 -33   6        1.80        5.01      8.68 o 
   1 -33   6       51.84       43.40     14.34 o 
   2 -33   6       69.59       73.27     22.39 o 
   3 -33   6       61.44       53.75     28.02 o 
   4 -33   6        2.78        5.52      4.03 o 
   5 -33   6        1.36        6.10      8.35 o 
  -6 -32   6       36.31       35.68     18.06 o 
  -4 -32   6        9.46       23.14     12.28 o 
  -3 -32   6       58.01       42.66     19.41 o 
  -2 -32   6      192.02      162.92    105.79 o 
  -1 -32   6        5.11        8.03      9.40 o 
   0 -32   6       12.17       11.78      4.39 o 
   1 -32   6       87.09       69.91     25.45 o 
   2 -32   6       18.77       14.35     10.17 o 
   4 -32   6       59.01       45.24     20.39 o 
   5 -32   6       49.26       75.69     21.33 o 
   6 -32   6       79.51      103.11     39.25 o 
  -6 -31   6        4.23       15.29     11.91 o 
  -5 -31   6       41.00       53.48     21.33 o 
  -4 -31   6       15.53       24.27     14.20 o 
  -3 -31   6      152.18      170.31     35.25 o 
  -2 -31   6      132.75      111.91     30.08 o 
  -1 -31   6      223.33      235.11     29.88 o 
   0 -31   6       33.30       28.61     11.71 o 
   1 -31   6       78.14       68.84     18.96 o 
   2 -31   6      204.70      208.27     41.17 o 
   3 -31   6      319.65      384.66     53.60 o 
   4 -31   6       24.48       14.17     11.26 o 
   5 -31   6       35.29       44.07     16.60 o 
   6 -31   6       57.14       29.62     23.15 o 
  -6 -30   6       42.63       72.38     26.16 o 
  -5 -30   6       62.50       86.64     20.97 o 
  -4 -30   6       26.32       23.94     13.04 o 
  -3 -30   6      278.11      197.63     47.68 o 
  -1 -30   6      798.60      946.58     89.79 o 
   0 -30   6      173.27      187.44     31.15 o 
   1 -30   6      261.94      259.68     46.53 o 
   2 -30   6       41.87       37.32     14.57 o 
   3 -30   6      194.70      253.40     57.39 o 
   4 -30   6       36.91       35.32     15.01 o 
   5 -30   6       29.46       29.06     14.46 o 
   6 -30   6        4.56        2.87      4.65 o 
  -6 -29   6        6.41       16.93     11.51 o 
  -5 -29   6       55.67       63.45     29.54 o 
  -4 -29   6       91.91       89.79     27.85 o 
  -3 -29   6      129.45      160.53    103.61 o 
  -2 -29   6      298.08      248.90     55.78 o 
  -1 -29   6      110.13      108.10     20.75 o 
   0 -29   6      529.98      521.17     60.50 o 
   1 -29   6      879.63      864.83     99.68 o 
   2 -29   6      102.54       97.92     53.41 o 
   3 -29   6        5.33       23.46     12.60 o 
   4 -29   6        1.71        7.26      5.59 o 
   5 -29   6        5.92       10.86      5.23 o 
   6 -29   6      136.83      143.05     33.93 o 
  -6 -28   6       50.46       56.25     27.47 o 
  -5 -28   6        0.03       12.97     12.82 o 
  -4 -28   6        0.73       15.04     12.09 o 
  -3 -28   6       23.01       22.67     14.60 o 
  -1 -28   6       34.83       27.68      6.03 o 
   0 -28   6      777.30      907.50    123.55 o 
   1 -28   6      137.23      117.62     22.86 o 
   2 -28   6      260.39      254.46     47.10 o 
   3 -28   6      126.88       98.81     53.61 o 
   4 -28   6       50.28       46.95     15.84 o 
   5 -28   6       36.88       40.47     20.67 o 
  -5 -27   6       16.45       33.31     15.58 o 
  -3 -27   6      209.25      159.62     43.46 o 
  -2 -27   6        2.19        6.05      9.04 o 
  -1 -27   6      344.46      327.66     42.44 o 
   0 -27   6       36.50       28.55      9.11 o 
   1 -27   6      679.34      727.82     60.34 o 
   2 -27   6       86.90      100.92     32.43 o 
   4 -27   6       11.67       37.70     17.11 o 
   5 -27   6       51.93       62.39     22.09 o 
   6 -27   6       77.04       97.19     26.35 o 
  -7 -26   6       21.82       43.19     23.07 o 
  -6 -26   6       43.18       64.75     21.69 o 
  -3 -26   6       27.01       52.21     19.55 o 
  -2 -26   6      251.70      211.18     33.81 o 
  -1 -26   6     1401.07     1426.15    112.21 o 
   0 -26   6      423.67      419.92     32.75 o 
   1 -26   6      443.71      530.81     62.45 o 
   2 -26   6      148.37      178.99     44.17 o 
   3 -26   6      357.87      402.82     51.59 o 
   4 -26   6      140.36      177.86     43.65 o 
   5 -26   6        6.54       14.42     11.33 o 
   6 -26   6       10.33       25.46     13.98 o 
   7 -26   6       28.29       22.85     20.67 o 
  -7 -25   6       12.89        8.10     13.00 o 
  -6 -25   6       15.72       24.30     21.14 o 
  -5 -25   6       28.13       46.14     19.11 o 
  -4 -25   6      192.91      237.32     61.61 o 
  -3 -25   6      368.11      363.00     66.63 o 
  -2 -25   6       58.19       56.15     21.55 o 
  -1 -25   6      335.23      380.12     34.82 o 
   0 -25   6      682.33      830.11     92.35 o 
   1 -25   6      852.05      914.34     72.32 o 
   2 -25   6       91.60      111.84     21.78 o 
   3 -25   6       57.74       39.43     17.34 o 
   4 -25   6       21.75       18.16     14.13 o 
   5 -25   6        9.70       18.42     12.68 o 
   7 -25   6       21.80       38.14     18.05 o 
  -7 -24   6       23.29       42.07     22.78 o 
  -6 -24   6       18.83       19.43     11.91 o 
  -5 -24   6       34.20       49.85     17.77 o 
  -3 -24   6       14.09       15.11      5.11 o 
  -2 -24   6       25.53       28.10      8.20 o 
  -1 -24   6      200.34      239.31     33.06 o 
   0 -24   6     1503.68     1469.04    100.82 o 
   1 -24   6      110.77      143.58     37.24 o 
   2 -24   6       64.73       59.03     12.72 o 
   3 -24   6      272.80      275.16     65.03 o 
   4 -24   6        8.29       18.16     12.35 o 
   5 -24   6        8.92       15.91     13.08 o 
   6 -24   6       58.61       54.62     24.35 o 
   7 -24   6       49.31       78.85     32.41 o 
  -7 -23   6       25.93       10.03     14.42 o 
  -6 -23   6       56.20       77.15     14.10 o 
  -5 -23   6       54.68       61.12     20.68 o 
  -4 -23   6       24.36       25.65     15.00 o 
  -3 -23   6       11.99       28.33     13.15 o 
  -2 -23   6       65.49       63.71      8.59 o 
  -1 -23   6      240.73      226.35     22.13 o 
   0 -23   6       89.44       77.85     16.57 o 
   1 -23   6      330.10      349.92     31.54 o 
   2 -23   6       40.53       35.39     15.12 o 
   3 -23   6      586.69      681.03     80.22 o 
   4 -23   6      160.19      128.83     73.31 o 
   5 -23   6      103.00      100.67     29.78 o 
   6 -23   6       32.79       28.74     17.04 o 
   7 -23   6        1.29       -8.24      8.24 o 
  -7 -22   6      167.04      146.11     45.87 o 
  -6 -22   6       16.63       21.07     11.41 o 
  -5 -22   6       87.28       79.25     49.95 o 
  -4 -22   6      216.23      249.41     43.90 o 
  -3 -22   6      153.02      187.49     22.67 o 
  -2 -22   6       23.52       31.13      9.04 o 
  -1 -22   6      722.77      730.53     50.01 o 
   0 -22   6      325.50      286.79     27.26 o 
   1 -22   6      209.72      245.88     37.36 o 
   2 -22   6       44.09       53.02     21.59 o 
   5 -22   6      150.62      159.87     44.05 o 
   6 -22   6      112.54       90.86     26.21 o 
   7 -22   6       16.31       13.48     11.12 o 
  -7 -21   6       20.43       28.63     14.60 o 
  -6 -21   6      118.04      124.28     34.54 o 
  -5 -21   6       16.68       24.77     12.31 o 
  -4 -21   6       44.33       31.50     11.92 o 
  -3 -21   6      461.56      404.60     51.52 o 
  -2 -21   6       18.18       16.23      5.54 o 
  -1 -21   6      320.06      352.60     39.52 o 
   0 -21   6      381.64      311.68     37.60 o 
   1 -21   6      757.52      877.16     92.42 o 
   2 -21   6       75.00       72.88     12.73 o 
   5 -21   6       83.34       90.77     27.08 o 
   6 -21   6       27.48       26.01     14.13 o 
   7 -21   6       50.22       46.40     22.06 o 
  -7 -20   6       54.99       79.94     22.49 o 
  -6 -20   6       15.17       31.82     14.46 o 
  -5 -20   6        5.64       24.88     10.86 o 
  -4 -20   6      401.38      441.68     50.89 o 
  -3 -20   6      588.72      560.36     44.56 o 
  -2 -20   6      528.31      575.76     62.96 o 
  -1 -20   6      258.25      247.60     17.74 o 
   0 -20   6      328.25      323.49     39.21 o 
   1 -20   6      865.54     1017.50     85.57 o 
   2 -20   6      175.60      152.29     24.02 o 
   3 -20   6     1118.78     1069.14    119.01 o 
   4 -20   6      333.27      334.43     77.28 o 
   6 -20   6       80.90       85.71     28.06 o 
   7 -20   6       50.75       54.87     24.13 o 
  -7 -19   6       30.14       39.96     17.51 o 
  -5 -19   6      127.02      158.78     36.66 o 
  -4 -19   6       63.57       58.88     17.08 o 
  -3 -19   6     1247.79     1388.35    108.92 o 
  -2 -19   6      417.09      438.79     37.01 o 
  -1 -19   6      580.66      635.79     38.70 o 
   0 -19   6      130.16      145.70     18.77 o 
   1 -19   6      479.48      578.12     45.83 o 
   2 -19   6      255.26      275.94     42.56 o 
   5 -19   6      160.13      230.94     55.66 o 
   6 -19   6      100.04      123.57     30.32 o 
   7 -19   6      178.43      196.59     50.38 o 
  -7 -18   6      114.87      104.42     31.49 o 
  -5 -18   6      167.06      150.16     43.55 o 
  -4 -18   6       71.68       64.57     16.19 o 
  -3 -18   6       48.50       51.35     20.39 o 
  -2 -18   6      430.41      459.79     38.87 o 
  -1 -18   6      172.80      187.26     20.62 o 
   0 -18   6        5.20        7.41     10.93 o 
   1 -18   6       28.39       22.06     10.06 o 
   2 -18   6      477.44      428.91     36.20 o 
   4 -18   6       51.67       53.78     11.92 o 
   6 -18   6       41.67       34.52     15.99 o 
   7 -18   6       56.18       54.83     22.28 o 
  -5 -17   6      406.35      381.91     37.79 o 
  -4 -17   6       48.99       56.31     15.72 o 
  -3 -17   6      781.30      781.16     75.44 o 
  -2 -17   6      617.22      522.87     43.84 o 
  -1 -17   6      645.53      605.37     30.70 o 
   0 -17   6      132.68      149.21     14.75 o 
   1 -17   6      222.45      180.61     26.62 o 
   2 -17   6      666.51      673.00     50.29 o 
   4 -17   6      282.07      249.07     25.09 o 
   5 -17   6       73.54       98.29     53.10 o 
   6 -17   6        3.00       -3.38      8.06 o 
   7 -17   6       40.53       45.27     19.55 o 
  -8 -16   6       26.17       21.83     11.70 o 
  -6 -16   6        7.69       14.38     11.26 o 
  -5 -16   6      134.14      118.54     61.36 o 
  -4 -16   6     1007.72     1120.54    123.90 o 
  -3 -16   6       35.66       30.67      9.49 o 
  -2 -16   6      940.65     1034.41     76.46 o 
  -1 -16   6       19.71       14.64      2.45 o 
   0 -16   6      363.52      368.83     43.05 o 
   1 -16   6      245.62      249.78     28.42 o 
   2 -16   6      415.96      466.72     39.48 o 
   3 -16   6      732.33      848.03     82.33 o 
   4 -16   6      176.18      177.24     21.36 o 
   5 -16   6       67.89       80.32     43.03 o 
   7 -16   6        8.48       10.46     12.60 o 
  -8 -15   6        0.58       10.97      9.59 o 
  -7 -15   6       31.80       36.15     18.49 o 
  -6 -15   6      132.62      126.71     37.24 o 
  -5 -15   6      321.90      394.24     37.72 o 
  -4 -15   6      452.33      496.62     63.75 o 
  -3 -15   6      684.64      690.02     79.21 o 
  -2 -15   6      176.59      151.76     20.99 o 
  -1 -15   6      294.99      346.76     25.82 o 
   0 -15   6      143.71      163.88     14.69 o 
   1 -15   6      534.59      549.64     34.26 o 
   2 -15   6     1265.87     1287.45     95.82 o 
   3 -15   6       95.97       94.42     17.14 o 
   4 -15   6      865.52      887.01     97.99 o 
   5 -15   6      111.14       60.22     20.62 o 
   6 -15   6      141.86      116.82     29.75 o 
   7 -15   6       79.36       68.08     31.58 o 
   8 -15   6       25.16       44.32     18.71 o 
  -7 -14   6        0.15       14.31     11.88 o 
  -5 -14   6       62.29       46.59     16.17 o 
  -4 -14   6      915.58      957.88     75.29 o 
  -3 -14   6       15.25       16.64      5.34 o 
  -2 -14   6      242.54      269.79     16.75 o 
  -1 -14   6      500.31      578.02     36.12 o 
   0 -14   6      318.97      358.89     35.54 o 
   1 -14   6      570.77      643.11     51.26 o 
   2 -14   6      492.19      538.30     36.90 o 
   3 -14   6       21.94       28.94      6.39 o 
   4 -14   6      292.55      308.01     39.18 o 
   5 -14   6      107.64      145.30     25.64 o 
   6 -14   6        4.83        6.21      5.56 o 
   7 -14   6       13.32        8.14      4.72 o 
   8 -14   6       46.07       59.12     24.20 o 
  -7 -13   6        7.96       15.84      8.50 o 
  -5 -13   6       49.73       56.33     12.00 o 
  -4 -13   6       68.40      105.44     12.02 o 
  -3 -13   6       35.04       37.01      8.16 o 
  -2 -13   6      526.38      499.09     41.04 o 
  -1 -13   6       14.83       19.45      3.65 o 
   0 -13   6      109.83      126.42     13.68 o 
   1 -13   6     1062.23     1156.21     57.02 o 
   2 -13   6      391.86      340.35     40.58 o 
   3 -13   6      260.76      220.81     16.85 o 
   4 -13   6     1414.83     1522.84    168.60 o 
   5 -13   6      140.80      153.65     30.88 o 
   6 -13   6       17.29        9.63      4.80 o 
   7 -13   6       68.06       84.28     13.99 o 
   8 -13   6        1.68       -3.16      7.81 o 
  -8 -12   6       34.40       37.20     19.87 o 
  -7 -12   6       37.53       33.17     17.66 o 
  -6 -12   6       18.27       23.39     10.93 o 
  -5 -12   6      483.83      466.03     53.79 o 
  -4 -12   6      534.79      577.62     61.93 o 
  -3 -12   6      256.49      229.84     23.31 o 
  -2 -12   6      538.60      531.68     27.02 o 
  -1 -12   6      708.50      757.20     35.86 o 
   0 -12   6      256.18      248.77     18.29 o 
   1 -12   6      757.85      780.11     37.62 o 
   2 -12   6     2524.48     2330.90    581.52 o 
   3 -12   6      307.98      335.04     36.63 o 
   4 -12   6      110.26      119.86     13.43 o 
   5 -12   6       42.82       50.39     12.50 o 
   6 -12   6       62.09       53.69     13.68 o 
   7 -12   6       75.29       97.15     17.52 o 
   8 -12   6       21.35       47.77     26.16 o 
  -7 -11   6        0.22        9.99     10.24 o 
  -6 -11   6       15.34        6.43      9.05 o 
  -5 -11   6       50.73       55.38     19.26 o 
  -4 -11   6      655.01      680.64     65.50 o 
  -3 -11   6      392.46      405.28     34.11 o 
  -2 -11   6     1893.65     2004.46    172.95 o 
  -1 -11   6      149.85      141.99     13.66 o 
   0 -11   6      412.74      391.59     46.44 o 
   1 -11   6       82.94       67.50     13.80 o 
   2 -11   6      203.23      191.99     26.15 o 
   3 -11   6     1098.19     1166.99     86.95 o 
   4 -11   6      293.13      291.40     24.56 o 
   5 -11   6      338.50      383.03     37.21 o 
   6 -11   6      121.53      162.95     29.53 o 
   7 -11   6        9.32        3.09      8.79 o 
   8 -11   6       28.09       20.45     13.15 o 
  -7 -10   6      185.32      156.63     34.16 o 
  -6 -10   6      294.85      322.15     60.55 o 
  -5 -10   6      226.89      305.61     57.02 o 
  -4 -10   6      346.25      389.65     29.83 o 
  -3 -10   6      464.80      591.41     65.54 o 
  -2 -10   6      298.22      337.49     27.89 o 
  -1 -10   6      508.46      515.13     33.28 o 
   0 -10   6      387.18      380.60     23.21 o 
   1 -10   6      178.52      213.21     21.48 o 
   2 -10   6      355.88      361.16     23.52 o 
   3 -10   6      212.44      196.22     24.00 o 
   4 -10   6      598.79      610.89     43.89 o 
   5 -10   6      355.46      351.30     49.61 o 
   6 -10   6       75.75       80.73     22.43 o 
   7 -10   6       17.28       14.54      7.51 o 
   8 -10   6        1.99       16.85      9.01 o 
  -8  -9   6       16.45       12.71      9.26 o 
  -7  -9   6        3.92        9.84     10.06 o 
  -6  -9   6        9.60        4.14      6.36 o 
  -5  -9   6      220.00      286.26     52.79 o 
  -4  -9   6      272.09      239.36     43.04 o 
  -3  -9   6       52.52       70.04     13.49 o 
  -2  -9   6     1276.86     1562.88    104.40 o 
  -1  -9   6       15.19       33.88      5.19 o 
   0  -9   6     1789.40     1867.26     62.54 o 
   1  -9   6       34.35       34.14      4.49 o 
   2  -9   6      199.63      222.56     17.10 o 
   3  -9   6       52.18       55.07     11.04 o 
   4  -9   6      719.65      798.95     76.44 o 
   5  -9   6      532.40      556.70     45.70 o 
   6  -9   6      219.16      260.93     48.89 o 
   7  -9   6       25.50       29.44     10.20 o 
   8  -9   6       10.62       18.89     11.01 o 
  -7  -8   6       72.93      109.65     21.59 o 
  -5  -8   6     1889.45     1976.99    228.61 o 
  -4  -8   6       33.69       44.15     17.70 o 
  -3  -8   6      137.90      134.73     13.71 o 
  -2  -8   6      259.20      271.40     23.66 o 
  -1  -8   6      920.64      952.67     45.93 o 
   0  -8   6      185.06      218.38     21.71 o 
   1  -8   6      349.47      343.93     19.50 o 
   2  -8   6      961.27     1012.76     39.19 o 
   3  -8   6      271.58      284.65     22.69 o 
   4  -8   6       88.40       94.46     21.71 o 
   5  -8   6      127.68      118.44     18.67 o 
   6  -8   6      322.56      379.12     50.21 o 
   7  -8   6       17.57       11.22     11.08 o 
   8  -8   6       32.13       32.08     16.86 o 
  -4  -7   6      213.63      191.63     26.18 o 
  -3  -7   6      101.78      101.11     15.48 o 
  -2  -7   6       48.74       72.96     27.75 o 
  -1  -7   6      206.27      201.75     16.82 o 
   0  -7   6      816.11      834.84     35.18 o 
   1  -7   6     1308.92     1310.18     44.01 o 
   2  -7   6       79.26       95.16     11.12 o 
   3  -7   6        0.73        6.37      3.18 o 
   4  -7   6      128.71      123.47     28.01 o 
   5  -7   6       40.23       42.36     11.25 o 
   6  -7   6       25.94       27.22      8.67 o 
   7  -7   6       45.88       43.19     12.09 o 
   8  -7   6       12.52        2.80      8.25 o 
  -5  -6   6      100.97       68.72     21.93 o 
  -4  -6   6        9.27       24.99     12.79 o 
  -3  -6   6        5.65       11.10     15.71 o 
  -2  -6   6       85.07       86.75     12.35 o 
  -1  -6   6      427.64      466.20     24.85 o 
   0  -6   6     1159.31     1274.16     49.74 o 
   1  -6   6     1226.18     1227.37     56.16 o 
   2  -6   6       25.89       29.18      3.67 o 
   3  -6   6       37.39       28.05      6.15 o 
   4  -6   6      128.07      139.95     30.36 o 
   5  -6   6      706.00      666.35     54.73 o 
   6  -6   6       39.30       45.31     12.42 o 
   7  -6   6       45.51       42.46     14.82 o 
   8  -6   6        0.68       -3.28      6.32 o 
  -8  -5   6       27.55       42.76     17.91 o 
  -6  -5   6       25.50       33.06     14.17 o 
  -5  -5   6       32.98       31.07     12.54 o 
  -4  -5   6      446.42      501.44     53.58 o 
  -3  -5   6       45.90       60.22     12.50 o 
  -2  -5   6      115.28      110.75     15.99 o 
  -1  -5   6     1348.88     1462.25     57.28 o 
   0  -5   6     1216.90     1160.81     48.47 o 
   1  -5   6     1351.19     1375.92     40.14 o 
   2  -5   6      267.38      252.92     17.88 o 
   3  -5   6       93.91       99.47     17.42 o 
   4  -5   6       33.76       24.69     17.44 o 
   5  -5   6       30.46       33.61     10.35 o 
   6  -5   6       32.91       38.03     12.84 o 
   7  -5   6       29.56       36.76     18.95 o 
   8  -5   6       54.26       55.87     15.53 o 
  -6  -4   6       30.22       20.56     17.33 o 
  -3  -4   6       40.52       32.38      8.43 o 
  -2  -4   6      116.59      101.40     15.48 o 
  -1  -4   6     1593.00     1686.14     65.96 o 
   0  -4   6     1880.93     1865.30     52.05 o 
   1  -4   6     3247.76     3446.83    104.67 o 
   2  -4   6       55.58       54.31      6.42 o 
   3  -4   6      313.71      282.03     18.32 o 
   4  -4   6       39.81       39.21     14.79 o 
   5  -4   6      807.62      786.22     87.65 o 
   6  -4   6      150.56      187.89     37.54 o 
   7  -4   6       39.21       51.01     17.04 o 
   8  -4   6        5.75       13.68      7.45 o 
  -6  -3   6       42.43       44.11     15.73 o 
  -4  -3   6      255.43      287.14     36.33 o 
  -3  -3   6       41.64       15.66     13.92 o 
  -2  -3   6     1066.05     1076.09     72.12 o 
  -1  -3   6     1579.03     1679.51     65.76 o 
   0  -3   6     1418.82     1324.83     41.83 o 
   1  -3   6      485.14      521.92     26.59 o 
   2  -3   6      202.06      180.91     14.74 o 
   3  -3   6      260.59      252.81     16.65 o 
   4  -3   6       45.25       72.20     14.83 o 
   5  -3   6       73.91       83.53     23.08 o 
   6  -3   6       15.34       12.42      8.65 o 
   7  -3   6       82.07       63.94     22.54 o 
   8  -3   6        6.41        8.03      6.01 o 
  -8  -2   6       30.97       41.78     15.40 o 
  -5  -2   6      430.29      383.15     49.31 o 
  -4  -2   6       93.62      108.36     27.93 o 
  -3  -2   6      704.88      739.78     64.57 o 
  -2  -2   6       68.99       87.81     15.86 o 
  -1  -2   6      129.43      140.24     20.93 o 
   0  -2   6      276.87      256.19     15.68 o 
   1  -2   6      107.46      118.88     13.50 o 
   2  -2   6     2246.34     2225.19    104.70 o 
   3  -2   6      118.18       84.06      9.65 o 
   4  -2   6       63.46       89.14     14.93 o 
   5  -2   6      633.79      672.63     75.55 o 
   6  -2   6      206.39      207.58     70.25 o 
   7  -2   6        4.22       13.80      7.16 o 
   8  -2   6       13.33       28.68      9.80 o 
  -8  -1   6       34.86       27.50     14.06 o 
  -5  -1   6      389.99      419.17     53.89 o 
  -4  -1   6       67.34       67.54     27.70 o 
  -3  -1   6      665.50      733.29     64.24 o 
  -2  -1   6     2023.14     2128.93    100.36 o 
  -1  -1   6      717.75      748.98     36.34 o 
   0  -1   6      315.92      304.55     14.50 o 
   1  -1   6       53.72       72.35      9.09 o 
   2  -1   6      431.28      410.45     22.43 o 
   3  -1   6      199.08      196.92     16.60 o 
   4  -1   6       54.46       51.68     11.32 o 
   6  -1   6       17.31       34.72     10.57 o 
   7  -1   6       93.30      100.16     30.17 o 
   8  -1   6        5.81        4.12      9.95 o 
  -8   0   6        0.15        7.34      7.12 o 
  -4   0   6        8.88        4.83      3.45 o 
  -3   0   6      261.14      261.61     28.11 o 
  -2   0   6      225.92      218.23     27.26 o 
  -1   0   6      132.15      127.01     16.75 o 
   0   0   6      684.83      640.10     27.06 o 
   1   0   6      457.36      486.29     23.10 o 
   2   0   6       99.43      114.82     13.12 o 
   3   0   6     1190.70     1213.71    104.97 o 
   4   0   6      158.98      187.75     20.38 o 
   6   0   6       63.16       81.64     15.35 o 
   7   0   6        0.01        9.00      6.44 o 
   8   0   6       19.67       11.61      6.71 o 
  -8   1   6       34.43       26.09     13.26 o 
  -5   1   6      390.11      459.81     59.25 o 
  -4   1   6       65.91       76.45     17.59 o 
  -3   1   6      679.69      639.19     56.29 o 
  -2   1   6     2003.02     2093.91    140.69 o 
  -1   1   6      708.39      707.33     51.66 o 
   0   1   6      318.96      294.25     13.82 o 
   1   1   6       58.10       66.97     10.83 o 
   2   1   6      443.09      433.96     28.63 o 
   3   1   6      195.77      204.29     24.22 o 
   4   1   6       52.70       60.15     13.77 o 
   5   1   6       84.80      119.17     20.25 o 
   6   1   6       17.34       28.73     11.95 o 
   7   1   6       91.80       96.28     17.48 o 
   8   1   6        5.91       12.11      6.43 o 
  -5   2   6      427.35      473.81     60.88 o 
  -3   2   6      702.68      730.07     64.82 o 
  -1   2   6      122.35      153.92     45.28 o 
   0   2   6      278.37      274.42     14.44 o 
   1   2   6      104.13      115.25     14.84 o 
   2   2   6     2243.18     2287.62     88.54 o 
   3   2   6      111.71      106.04     18.84 o 
   4   2   6       59.12       62.79     13.48 o 
   5   2   6      641.12      633.63     52.43 o 
   6   2   6      206.46      205.59     33.28 o 
   7   2   6        4.19        7.59      6.13 o 
   8   2   6       13.92       28.56     10.58 o 
  -6   3   6       41.77       43.82     15.95 o 
  -5   3   6      720.68      875.43     97.42 o 
  -4   3   6      267.13      308.54    111.85 o 
  -2   3   6     1082.01     1065.90     71.91 o 
  -1   3   6     1568.37     1710.58     95.19 o 
   0   3   6     1414.64     1301.37     36.76 o 
   1   3   6      482.72      518.60     47.96 o 
   2   3   6      190.36      167.02     12.95 o 
   3   3   6      263.36      278.77     43.58 o 
   4   3   6       44.38       70.03     16.43 o 
   5   3   6       76.49      112.73     25.34 o 
   6   3   6       15.42       23.18     13.26 o 
   7   3   6       84.15       91.42     13.57 o 
   8   3   6        6.30        4.45     10.41 o 
  -7   4   6      175.59      152.00     32.12 o 
  -6   4   6       31.39       35.50     13.88 o 
  -5   4   6      129.00       63.40     35.46 o 
  -4   4   6        7.28       15.29      7.26 o 
  -3   4   6       40.84       47.86      9.45 o 
  -2   4   6      117.25      103.70     19.90 o 
  -1   4   6     1599.57     1674.79     94.14 o 
   0   4   6     1884.98     1791.32     70.48 o 
   1   4   6     3271.18     3364.97    107.22 o 
   2   4   6       52.07       26.90      8.76 o 
   3   4   6      321.55      280.26     21.64 o 
   4   4   6       41.50       27.60      8.77 o 
   5   4   6      809.45      773.00     83.25 o 
   6   4   6      150.32      165.56     25.95 o 
   7   4   6       38.55       27.70     10.41 o 
   8   4   6        6.10        1.23      6.25 o 
  -6   5   6       25.30       35.24     14.46 o 
  -4   5   6      443.12      474.10     50.51 o 
  -3   5   6       46.79       52.77     11.74 o 
  -2   5   6      117.03      134.16     17.17 o 
  -1   5   6     1335.86     1442.91     65.74 o 
   0   5   6     1211.88     1092.36     52.67 o 
   1   5   6     1331.24     1390.88     78.13 o 
   3   5   6       94.26       90.33     13.34 o 
   4   5   6       32.12       55.48     20.93 o 
   5   5   6       32.98       66.67     20.27 o 
   6   5   6       31.19       35.80     10.04 o 
   7   5   6       28.28       11.40     13.06 o 
   8   5   6       54.81       65.89     16.41 o 
  -6   6   6      210.62      223.09     51.03 o 
  -5   6   6       99.32       73.09     25.82 o 
  -3   6   6        5.13        2.65      2.80 o 
  -2   6   6       91.33      109.84     23.97 o 
  -1   6   6      447.40      446.52     34.30 o 
   0   6   6     1178.23     1236.70     58.57 o 
   1   6   6     1215.27     1074.74     91.68 o 
   2   6   6       24.17       18.66      3.14 o 
   3   6   6       39.29       38.79     13.85 o 
   4   6   6      129.03      135.19     31.54 o 
   5   6   6      715.49      694.25     80.15 o 
   6   6   6       39.11       41.35     11.30 o 
   7   6   6       46.15       37.34     10.36 o 
   8   6   6        0.82        3.92      3.96 o 
  -8   7   6       98.62      108.33     27.37 o 
  -6   7   6      269.32      321.56     60.35 o 
  -5   7   6       58.49       94.93     27.77 o 
  -4   7   6      203.32      188.40     26.62 o 
  -3   7   6       98.14      113.04     19.28 o 
  -2   7   6       49.37       67.64     15.30 o 
  -1   7   6      202.87      204.52     17.63 o 
   0   7   6      797.96      838.70     51.49 o 
   1   7   6     1276.38     1204.50     57.30 o 
   2   7   6       75.89       77.01     15.93 o 
   3   7   6        0.93        5.08      6.86 o 
   4   7   6      128.49      119.98     32.96 o 
   5   7   6       38.76       42.95     14.79 o 
   6   7   6       23.72        2.69      7.77 o 
   7   7   6       47.15       47.36     13.48 o 
   8   7   6       12.47       17.12      7.61 o 
  -8   8   6        9.86        7.34      8.14 o 
  -7   8   6       70.89       67.06     20.68 o 
  -6   8   6        3.69        0.22      7.74 o 
  -5   8   6     1906.05     2144.79    934.42 o 
  -4   8   6       32.03       40.29     16.06 o 
  -3   8   6      139.13      133.77     16.16 o 
  -2   8   6      269.73      272.38     33.92 o 
  -1   8   6      944.34      917.70     43.96 o 
   0   8   6      181.55      205.09     19.20 o 
   1   8   6      358.39      332.57     41.32 o 
   2   8   6      960.58      970.56     76.89 o 
   3   8   6      265.61      293.68     22.82 o 
   4   8   6       92.62      120.03     30.43 o 
   5   8   6      124.24      105.40     33.86 o 
   6   8   6      321.03      305.95     48.04 o 
   7   8   6       18.10       19.23      7.90 o 
   8   8   6       31.89       31.57     10.23 o 
  -8   9   6       15.91       18.42      9.26 o 
  -6   9   6        9.82        8.64      6.94 o 
  -3   9   6       51.94       63.10     18.03 o 
  -2   9   6     1274.41     1472.89     99.40 o 
   0   9   6     1797.76     1870.87     72.15 o 
   1   9   6       32.67       24.58     13.14 o 
   2   9   6      200.82      214.09     26.70 o 
   3   9   6       52.42       47.61     13.38 o 
   4   9   6      728.20      776.59     53.14 o 
   5   9   6      521.88      601.59     69.49 o 
   6   9   6      215.99      248.54     35.34 o 
   7   9   6       24.18       31.06     10.43 o 
   8   9   6       10.87       13.37      9.01 o 
  -6  10   6      297.68      352.28     65.94 o 
  -4  10   6      344.11      407.46     43.99 o 
  -3  10   6      465.21      546.38     64.40 o 
  -1  10   6      520.74      547.12     50.02 o 
   0  10   6      393.99      374.62     21.57 o 
   1  10   6      175.36      183.20     16.29 o 
   2  10   6      361.58      402.52     37.57 o 
   3  10   6      221.13      215.62     27.21 o 
   5  10   6      357.69      354.80     59.48 o 
   6  10   6       75.73       91.70     13.37 o 
   7  10   6       17.81        7.37      5.24 o 
   8  10   6        1.76        4.23      4.13 o 
  -8  11   6        7.23       15.40     12.20 o 
  -6  11   6       15.62       18.56     12.97 o 
  -4  11   6      642.60      688.44     66.48 o 
  -3  11   6      380.98      412.08     50.05 o 
  -1  11   6      148.23      153.51     19.40 o 
   0  11   6      422.56      426.13     22.86 o 
   1  11   6       75.53       64.57     10.45 o 
   2  11   6      201.94      169.17     28.34 o 
   5  11   6      339.06      393.80     46.38 o 
   6  11   6      119.95      128.24     24.13 o 
   7  11   6        9.51        7.06      2.96 o 
   8  11   6       27.94       19.02     11.52 o 
  -8  12   6       34.28       22.74     14.39 o 
  -7  12   6       39.13       30.56     12.93 o 
  -6  12   6       18.18       40.07     16.78 o 
  -1  12   6      698.21      771.31     52.71 o 
   0  12   6      246.58      203.84     18.23 o 
   1  12   6      772.25      761.42     45.89 o 
   4  12   6      117.36      131.59     21.06 o 
   5  12   6       41.36       42.74      9.70 o 
   6  12   6       61.57       60.69     13.78 o 
   7  12   6       74.48       64.62     28.28 o 
   8  12   6       20.61       13.99      7.44 o 
  -7  13   6        8.23        3.96      5.48 o 
  -6  13   6       75.26       78.80     48.63 o 
  -3  13   6       38.89       29.76      9.08 o 
  -2  13   6      512.57      517.11     45.33 o 
  -1  13   6       14.20       14.20      4.76 o 
   0  13   6      113.33      128.39     15.57 o 
   1  13   6     1063.53     1058.16     71.24 o 
   3  13   6      264.20      223.96     28.39 o 
   5  13   6      135.62      121.41     21.34 o 
   6  13   6       17.80       14.70     10.63 o 
   7  13   6       65.88       36.23     17.70 o 
   8  13   6        1.66        6.38      4.44 o 
  -8  14   6       25.01       25.76     16.82 o 
  -6  14   6      173.12      223.21     41.26 o 
  -2  14   6      241.89      270.11     28.90 o 
  -1  14   6      500.94      581.11     51.30 o 
   1  14   6      566.72      568.51     49.92 o 
   2  14   6      503.21      519.83     48.50 o 
   3  14   6       23.74        4.61      7.41 o 
   4  14   6      289.74      458.15     59.88 o 
   5  14   6      105.49      137.67     30.11 o 
   6  14   6        4.93        2.89      8.90 o 
   7  14   6       13.07        7.58      2.61 o 
   8  14   6       46.59       30.56     14.50 o 
  -7  15   6       31.56       34.88     14.64 o 
  -4  15   6      454.15      575.02     64.26 o 
  -3  15   6      700.10      777.24     75.60 o 
  -2  15   6      171.37      182.17     22.94 o 
  -1  15   6      295.61      356.79     26.52 o 
   0  15   6      144.81      192.69     23.55 o 
   1  15   6      522.79      517.47     47.72 o 
   3  15   6       97.47      115.50     28.07 o 
   4  15   6      868.02      766.47     85.34 o 
   5  15   6      109.74       58.38     18.53 o 
   6  15   6      142.10      121.29     23.72 o 
   7  15   6       80.52       81.89     27.10 o 
   8  15   6       24.75       25.99     11.28 o 
  -8  16   6       26.69       21.58     11.62 o 
  -7  16   6      133.84      117.97     23.38 o 
  -2  16   6      940.83     1140.09    119.13 o 
  -1  16   6       15.64        8.36      5.21 o 
   2  16   6      423.40      480.26     57.42 o 
   5  16   6       71.31       64.70     22.28 o 
   6  16   6       44.80       26.60     13.19 o 
   7  16   6        8.82        5.69     14.78 o 
  -3  17   6      802.88      946.62     92.22 o 
  -2  17   6      613.62      620.68     65.14 o 
  -1  17   6      651.40      670.07     40.92 o 
   1  17   6      229.04      197.02     57.39 o 
   2  17   6      661.15      650.44     69.06 o 
   4  17   6      283.98      228.83     40.85 o 
   5  17   6       72.38       62.92     22.28 o 
   6  17   6        3.67        6.16      7.28 o 
   7  17   6       41.59       40.77     11.17 o 
  -7  18   6      112.42      125.29     29.30 o 
  -4  18   6       69.96       72.04     20.10 o 
  -3  18   6       48.79       36.74     14.28 o 
  -2  18   6      434.88      533.18     62.75 o 
  -1  18   6      177.24      199.95     25.09 o 
   3  18   6     1087.08     1220.99    117.47 o 
   5  18   6      239.48      332.14     70.31 o 
   6  18   6       41.84       33.94     14.82 o 
   7  18   6       56.09       47.73     12.51 o 
  -7  19   6       30.05       32.66     19.00 o 
  -6  19   6        5.26       17.47     10.97 o 
  -1  19   6      577.35      640.25     64.31 o 
   0  19   6      132.86      143.69     33.87 o 
   1  19   6      485.37      507.94     60.17 o 
   2  19   6      258.41      255.81     51.49 o 
   4  19   6      182.54      371.62     68.28 o 
   5  19   6      158.48      146.06     36.56 o 
   6  19   6      101.62       93.83     24.14 o 
   7  19   6      180.08      197.68     23.40 o 
  -7  20   6       55.66       59.38     29.07 o 
  -2  20   6      513.10      531.15     56.70 o 
  -1  20   6      246.38      231.67     28.71 o 
   2  20   6      178.27      155.69     45.43 o 
   3  20   6     1101.21     1065.96     84.72 o 
   4  20   6      327.72      283.45     52.85 o 
   5  20   6       32.92       27.75     10.92 o 
   6  20   6       81.30       76.74     17.77 o 
   7  20   6       51.20       78.92     16.10 o 
  -6  21   6      117.67      120.57     24.62 o 
  -2  21   6       17.22       23.58      9.34 o 
  -1  21   6      327.72      360.28     42.35 o 
   0  21   6      385.30      308.56    111.92 o 
   2  21   6       81.83       97.87     26.14 o 
   3  21   6      228.79      191.19     64.79 o 
   4  21   6      100.19      106.32     47.23 o 
   5  21   6       85.64      125.38     34.53 o 
   6  21   6       28.67       37.09     16.09 o 
  -7  22   6      165.91      161.13     37.39 o 
  -5  22   6       86.69       99.57     28.28 o 
  -4  22   6      216.88      252.47     44.05 o 
  -3  22   6      153.03      181.41     22.30 o 
  -1  22   6      717.63      705.68     67.43 o 
   1  22   6      206.04      218.34     49.38 o 
   2  22   6       40.15       53.42     21.18 o 
   3  22   6      165.60      228.31     34.97 o 
   5  22   6      152.42      175.08     23.11 o 
   6  22   6      112.95      103.24     18.42 o 
   7  22   6       15.70        8.17      9.19 o 
  -7  23   6       26.09       22.09     12.39 o 
  -6  23   6       56.14       75.22     30.89 o 
  -3  23   6       10.97       13.19      5.59 o 
  -2  23   6       67.98       46.56     17.67 o 
  -1  23   6      239.36      221.88     29.51 o 
   1  23   6      336.04      329.02     29.76 o 
   2  23   6       40.62       56.69     29.72 o 
   3  23   6      584.32      626.54     74.11 o 
   4  23   6      157.47      172.88     40.75 o 
   5  23   6      102.02       86.84     22.42 o 
   6  23   6       31.92       32.15     13.51 o 
   7  23   6        1.25       18.23     10.10 o 
  -7  24   6       22.27       23.39     11.30 o 
   1  24   6      111.31      103.43     38.11 o 
   2  24   6       65.27      173.81     22.68 o 
   3  24   6      271.24      259.78     47.50 o 
   4  24   6        7.68       17.54      8.68 o 
   5  24   6        9.49       14.17      9.08 o 
   6  24   6       58.46       56.10     25.51 o 
   7  24   6       49.71       62.02     21.15 o 
  -7  25   6       12.73       11.91      7.30 o 
  -6  25   6       15.95       19.76     10.75 o 
  -2  25   6       62.41       61.06      9.96 o 
   2  25   6       97.84      112.28     18.03 o 
   4  25   6       22.27       23.14      9.88 o 
   5  25   6        9.55        7.77      4.01 o 
   6  25   6       23.90       38.33     14.13 o 
   7  25   6       22.11       26.37     13.77 o 
  -7  26   6       20.95       16.06     10.10 o 
  -6  26   6       44.96       33.86     18.13 o 
  -5  26   6       55.77       27.91     16.75 o 
  -4  26   6       58.42       35.29     14.90 o 
  -2  26   6      243.22      213.82     93.45 o 
   2  26   6      155.59      239.15     43.95 o 
   3  26   6      362.63      397.15     39.67 o 
   4  26   6      138.78      136.68     32.73 o 
   5  26   6        5.74        5.38      3.49 o 
   6  26   6       10.26        3.49      5.67 o 
   7  26   6       28.91       19.40     10.79 o 
  -5  27   6       16.26        3.16      5.27 o 
  -4  27   6       17.60       12.71      8.50 o 
  -3  27   6      204.05      211.48     37.60 o 
   1  27   6      669.74      659.81     74.11 o 
   2  27   6       89.77       59.99     29.63 o 
   3  27   6       29.66       24.56     11.88 o 
   4  27   6       11.12       24.45     10.93 o 
   5  27   6       52.80       70.28     22.49 o 
   6  27   6       74.71      102.38     23.08 o 
  -6  28   6       50.07       68.68     13.08 o 
  -1  28   6       35.33       30.27      9.63 o 
   2  28   6      256.83      240.45     53.81 o 
   3  28   6      130.67      131.77     69.68 o 
   4  28   6       51.96       53.31     11.40 o 
   5  28   6       37.71       40.71     14.68 o 
   1  29   6      872.49     1026.77    118.70 o 
   2  29   6      102.31       91.05     48.21 o 
   4  29   6        1.77       -0.11      3.81 o 
   5  29   6        6.10       19.11     11.51 o 
  -6  30   6       44.18       43.71     20.38 o 
  -4  30   6       27.59       27.39     15.84 o 
  -3  30   6      276.43      369.29     69.93 o 
   0  30   6      180.93      175.19     45.93 o 
   1  30   6      264.44      277.88     32.96 o 
   2  30   6       44.70       34.01     21.40 o 
   4  30   6       35.02       42.76     16.75 o 
   5  30   6       29.96       16.35     10.50 o 
   6  30   6        4.47        5.34      8.06 o 
   1  31   6       74.89       73.86     39.11 o 
   2  31   6      208.79      233.21     50.59 o 
   4  31   6       23.44       20.40      8.12 o 
   5  31   6       35.00       44.58     20.16 o 
  -4  32   6        9.61        3.96      4.14 o 
   1  32   6       87.58       82.92     17.81 o 
   2  32   6       17.25       24.09      8.49 o 
   3  32   6       28.32       19.69     14.35 o 
   4  32   6       57.75       52.49     12.47 o 
   5  32   6       48.45       48.44     19.62 o 
  -5  33   6       16.33        7.63      6.61 o 
  -4  33   6       16.76       18.89     10.43 o 
   1  33   6       50.94       58.54     24.09 o 
   2  33   6       68.37       93.81     24.44 o 
   3  33   6       60.81       59.44     11.89 o 
   5  33   6        1.50       -0.58      6.97 o 
  -5  34   6       15.90       16.09      9.70 o 
   1  34   6      144.11      108.94     37.96 o 
   2  34   6       22.60       11.19     10.86 o 
   3  34   6       64.98       44.89     12.41 o 
   4  34   6        7.36       -0.33      6.50 o 
   5  34   6       74.34      107.43     25.88 o 
   0  35   6       62.51       55.42     15.59 o 
   1  35   6      223.48      241.41     44.88 o 
   2  35   6       37.69       27.59      8.71 o 
   3  35   6       15.98       21.20      7.67 o 
   4  35   6       37.57       24.78     15.51 o 
   5  35   6       32.36       28.45     16.60 o 
   0  36   6       63.97       83.13     16.53 o 
   1  36   6       81.43      124.82     21.81 o 
   2  36   6       51.92       45.32     13.60 o 
   3  36   6        1.76       14.73      6.57 o 
   4  36   6       70.91       81.92     19.88 o 
   5  36   6       36.56       53.23     27.36 o 
   0  37   6       53.31       70.23     18.26 o 
   1  37   6       33.09       31.76     17.11 o 
   2  37   6        5.26        4.98      3.72 o 
   3  37   6       22.92       45.95     20.89 o 
   4  37   6       20.55       30.84     16.67 o 
   5  37   6        1.23       10.82      7.34 o 
   0  38   6       33.50       31.40      9.78 o 
   1  38   6       82.50       94.88     15.76 o 
   2  38   6       53.81       67.13     15.93 o 
   3  38   6       21.02       16.46     14.53 o 
   4  38   6       48.62       46.40     19.37 o 
   0  39   6       31.88       24.06      9.65 o 
   1  39   6      122.84      166.65     22.27 o 
   2  39   6       29.65       41.60     22.82 o 
   3  39   6       72.21       81.88     21.08 o 
   4  39   6       30.61       36.37     19.07 o 
  -1  40   6       23.78       48.93     21.43 o 
   0  40   6       19.69       20.87      7.77 o 
   1  40   6        5.07       15.46      5.99 o 
   3  40   6       71.56       67.23     23.33 o 
   4  40   6        2.86       26.95     13.58 o 
  -1  41   6       67.90       75.92     21.70 o 
   0  41   6       27.99       72.19     23.34 o 
   1  41   6      103.04      141.02     22.38 o 
   3  41   6       47.71       33.46     14.93 o 
  -1  42   6       58.04       77.26     16.10 o 
   0  42   6       82.02      105.66     15.79 o 
   1  42   6       39.51       38.95     14.28 o 
   2  42   6       17.25       19.51     11.66 o 
   3  42   6        8.91       11.77      7.95 o 
  -1  43   6       26.01       41.01     18.24 o 
   0  43   6      124.54      129.51     22.91 o 
   1  43   6      160.78      228.30    230.63 o 
   2  43   6       21.13       47.73     21.58 o 
   3  43   6       14.48       19.62     13.40 o 
  -1  44   6       39.69       32.01     15.44 o 
   0  44   6       21.52       14.49      9.77 o 
   2  44   6       55.88       57.74     19.37 o 
  -1  45   6      138.72      140.98     52.15 o 
   0  45   6       41.59       38.77     12.77 o 
   1  45   6       18.03       24.08     13.37 o 
   0  46   6       16.45       14.24     12.39 o 
   0 -44   7      162.73      159.23     57.72 o 
  -1 -43   7       22.98       14.35     12.64 o 
   0 -43   7       87.20       64.15     26.35 o 
  -2 -42   7       18.50       14.17      9.04 o 
  -1 -42   7       44.81       54.97     25.58 o 
   0 -42   7       14.97       22.92     10.39 o 
  -3 -41   7        5.01        6.37      5.38 o 
  -2 -41   7        5.12       15.86      7.13 o 
  -1 -41   7       78.66      124.23     24.71 o 
   0 -41   7       57.60       76.09     15.95 o 
  -3 -40   7      144.60      112.47     35.72 o 
  -2 -40   7        2.54       11.95      9.81 o 
  -1 -40   7        0.06       -8.32      8.32 o 
   0 -40   7       11.16        1.67      4.90 o 
   2 -40   7        9.95       11.70     10.57 o 
   3 -40   7       52.20       55.49     23.84 o 
  -3 -39   7       64.28       85.44     35.65 o 
  -2 -39   7      212.75      190.27     34.87 o 
  -1 -39   7      111.68      146.26     30.65 o 
   0 -39   7        6.51       20.74     12.42 o 
   2 -39   7      173.89      181.01     38.81 o 
   3 -39   7       81.11      121.83     47.76 o 
  -4 -38   7       54.32       40.55     23.07 o 
  -3 -38   7        4.17       -6.90     10.61 o 
  -2 -38   7       61.92       66.68     15.78 o 
  -1 -38   7       25.31       19.75      8.95 o 
   0 -38   7       15.72        1.96      5.49 o 
   2 -38   7       62.53       38.38     20.39 o 
   3 -38   7       14.64       21.36     13.51 o 
   4 -38   7       42.65       20.42     14.57 o 
  -4 -37   7       63.22       41.97     23.51 o 
  -3 -37   7       46.14       41.89     22.56 o 
  -2 -37   7       28.77       28.56     10.57 o 
  -1 -37   7       12.32       18.21      9.14 o 
   0 -37   7      137.04      128.77     41.24 o 
   1 -37   7       35.81       50.87     15.47 o 
   2 -37   7       46.57       50.69     23.51 o 
   3 -37   7        9.52       11.08     10.39 o 
   4 -37   7       55.66       34.85     32.09 o 
  -4 -36   7        9.24       15.07     16.16 o 
  -3 -36   7       66.10       51.60     23.19 o 
  -2 -36   7       40.42       53.30     25.32 o 
  -1 -36   7       22.68       28.17     11.59 o 
   0 -36   7        3.52       -3.41      8.79 o 
   1 -36   7       12.55       13.17      7.57 o 
   2 -36   7       48.29       58.43     27.14 o 
   3 -36   7        8.71       15.47     11.59 o 
   4 -36   7       48.43       43.20     26.85 o 
  -4 -35   7       36.36       29.79     16.49 o 
  -3 -35   7       51.90       39.97     21.55 o 
  -2 -35   7       69.10       60.72     15.10 o 
  -1 -35   7       69.32       57.07     15.61 o 
   0 -35   7       69.92       35.54     14.68 o 
   1 -35   7      123.69      129.99     25.17 o 
   2 -35   7       63.80       51.68     19.04 o 
   3 -35   7       23.77       19.58     11.70 o 
   4 -35   7       68.07       63.13     17.44 o 
  -5 -34   7       35.85       32.95     17.26 o 
  -4 -34   7       20.88        8.68     14.93 o 
  -3 -34   7       13.30       29.82     13.00 o 
  -2 -34   7       37.81       33.26     14.73 o 
  -1 -34   7       53.88       53.27     14.63 o 
   0 -34   7       40.68       44.46     12.49 o 
   1 -34   7        1.62        8.06      7.34 o 
   2 -34   7        4.08        9.08      9.59 o 
   3 -34   7       40.59       17.80     12.10 o 
   4 -34   7       86.63      144.85     32.50 o 
   5 -34   7       21.97       64.92     24.74 o 
  -5 -33   7        2.90       20.27     12.93 o 
  -4 -33   7      104.69      105.65     27.70 o 
  -3 -33   7       11.95       26.08     16.60 o 
  -2 -33   7       31.64       32.86     11.41 o 
  -1 -33   7      118.91      103.59     24.07 o 
   0 -33   7       19.30       21.65      9.04 o 
   1 -33   7       94.17       49.62     13.99 o 
   2 -33   7       19.90       16.60     16.96 o 
   3 -33   7       42.84       46.36      8.18 o 
   4 -33   7       95.18      104.25     33.95 o 
   5 -33   7        2.49        9.04     11.11 o 
  -5 -32   7       64.98       57.05     27.40 o 
  -4 -32   7       27.06       47.99     21.76 o 
  -3 -32   7       63.86       62.47     26.75 o 
  -2 -32   7      177.75      204.11     44.61 o 
  -1 -32   7      101.14       75.51     25.23 o 
   0 -32   7        3.10       15.75      7.35 o 
   1 -32   7       71.37       85.36     20.12 o 
   2 -32   7      145.81      104.17     34.59 o 
   3 -32   7        1.18       -5.96      5.96 o 
   4 -32   7       48.84       17.91     16.97 o 
   5 -32   7       45.71       39.68     18.82 o 
  -5 -31   7        5.93       26.37     16.27 o 
  -4 -31   7       77.10       37.29     20.97 o 
  -3 -31   7        3.92       26.99     14.53 o 
  -2 -31   7       33.65       22.96     12.68 o 
  -1 -31   7       26.19       40.02     11.94 o 
   0 -31   7      154.82      173.28     26.28 o 
   1 -31   7       25.09       22.75     14.73 o 
   2 -31   7      223.96      221.79     31.74 o 
   3 -31   7       28.16       26.88     15.04 o 
   4 -31   7       25.52       42.90     20.49 o 
   5 -31   7        6.80       24.01     16.16 o 
  -5 -30   7       15.46       26.84     14.20 o 
  -4 -30   7        0.90       22.45     13.40 o 
  -3 -30   7       22.06       32.37     15.98 o 
  -1 -30   7       72.74       79.84     15.43 o 
   0 -30   7       31.34       33.04      9.95 o 
   1 -30   7       77.84       65.39     17.00 o 
   2 -30   7       11.70       30.62     14.86 o 
   3 -30   7        1.17       17.91      9.23 o 
   4 -30   7       57.14       57.34     24.57 o 
   5 -30   7        3.90       -3.67      6.57 o 
  -6 -29   7       15.20       11.12     12.13 o 
  -5 -29   7       11.57       10.93     12.02 o 
  -4 -29   7       23.02       40.94     19.58 o 
  -1 -29   7       15.82       11.61      5.88 o 
   0 -29   7      364.35      365.28     25.82 o 
   1 -29   7       26.06       41.74     12.04 o 
   2 -29   7        7.34       11.66     10.28 o 
   3 -29   7        7.28       18.71     13.15 o 
   4 -29   7       15.75       18.24      9.63 o 
   5 -29   7        1.70        2.54      6.97 o 
   6 -29   7        4.21       23.25     11.99 o 
  -6 -28   7       62.79       98.95     35.07 o 
  -5 -28   7        1.35        5.45      6.76 o 
  -4 -28   7       10.71       13.44     15.55 o 
  -3 -28   7       85.87       84.55     24.21 o 
  -1 -28   7       14.00       21.28      8.40 o 
   0 -28   7      893.17      922.46     62.77 o 
   1 -28   7      128.12      155.89     20.80 o 
   2 -28   7      514.88      566.34    105.53 o 
   3 -28   7      131.64      166.71     33.42 o 
   4 -28   7        0.71        8.50      8.93 o 
   5 -28   7       20.94       33.57     17.84 o 
   6 -28   7       11.00       11.44      8.79 o 
  -6 -27   7        6.15       -9.04      9.04 o 
  -5 -27   7       60.21       82.78     20.42 o 
  -4 -27   7        0.12       -9.41      9.41 o 
  -2 -27   7       84.71       68.38     23.45 o 
  -1 -27   7       67.79       60.98     16.36 o 
   0 -27   7      604.97      626.24     52.14 o 
   1 -27   7       36.56       26.16     13.81 o 
   2 -27   7      171.37      216.82     44.90 o 
   3 -27   7        1.55       29.02     14.67 o 
   4 -27   7        1.93       26.51     14.71 o 
   5 -27   7      121.53      144.90     30.69 o 
   6 -27   7        9.34        4.72      9.23 o 
  -6 -26   7       78.92       60.15     29.48 o 
  -5 -26   7       95.87       71.50     34.83 o 
  -4 -26   7        9.84        3.16      9.34 o 
  -3 -26   7      113.37      143.19     31.67 o 
  -2 -26   7      196.42      187.14     28.07 o 
  -1 -26   7      267.03      253.10     52.82 o 
   0 -26   7      318.23      294.60     36.66 o 
   1 -26   7      433.79      531.39     45.84 o 
   2 -26   7      292.60      326.63     32.94 o 
   3 -26   7       81.96       69.76     26.72 o 
   4 -26   7       15.83       23.61     12.82 o 
   5 -26   7       63.61       61.45     30.53 o 
   6 -26   7       21.51        9.44     11.92 o 
  -5 -25   7       44.29       41.39     22.53 o 
  -2 -25   7      139.69      162.01     27.81 o 
  -1 -25   7      514.52      533.28     63.63 o 
   0 -25   7      471.95      424.49     96.69 o 
   1 -25   7      124.62       83.18     21.56 o 
   2 -25   7      183.16      135.82     86.36 o 
   3 -25   7        8.75        1.56      8.68 o 
   4 -25   7       13.19       -1.09      6.97 o 
   5 -25   7       32.57       24.67     17.80 o 
   6 -25   7        5.09        5.56      7.52 o 
  -6 -24   7      102.39      116.80     32.97 o 
  -3 -24   7      149.29      112.04     61.59 o 
  -2 -24   7      301.06      311.33     44.71 o 
  -1 -24   7      261.54      190.90     43.27 o 
   0 -24   7      954.00     1179.21    258.39 o 
   1 -24   7      755.78      714.46     59.80 o 
   2 -24   7      461.79      454.38     53.48 o 
   3 -24   7       61.74      109.07     64.95 o 
   4 -24   7        1.22       -7.70      7.70 o 
   5 -24   7      108.48       70.50     27.45 o 
   6 -24   7       60.94       73.62     14.14 o 
  -4 -23   7       49.25       31.65     15.26 o 
  -3 -23   7      139.09      198.17     35.28 o 
  -2 -23   7      337.23      340.44     72.78 o 
  -1 -23   7      504.11      468.06     43.56 o 
   0 -23   7        8.56        8.86      3.11 o 
   1 -23   7      887.63     1013.88    113.34 o 
   2 -23   7      363.82      386.27    168.66 o 
   3 -23   7      135.23       82.06     48.12 o 
   4 -23   7      291.51      368.39     51.80 o 
   5 -23   7      163.56      192.51     45.43 o 
   6 -23   7        9.50       31.35     17.91 o 
  -6 -22   7       60.34       48.22     18.57 o 
  -5 -22   7       29.62       19.25     15.44 o 
  -4 -22   7      149.19      109.02     26.70 o 
  -3 -22   7      201.58      218.43     38.29 o 
  -2 -22   7      504.45      507.19     42.15 o 
  -1 -22   7      369.11      375.07     34.33 o 
   0 -22   7       42.96       48.78     12.16 o 
   1 -22   7      643.99      612.76     68.61 o 
   2 -22   7      179.43      232.05     53.24 o 
   3 -22   7       39.69       45.75     18.60 o 
   4 -22   7      173.29      194.26     49.41 o 
   5 -22   7      105.51      123.87     35.34 o 
   6 -22   7       36.29       69.87     15.22 o 
   7 -22   7        4.76       17.07     10.57 o 
  -5 -21   7       24.99       42.00     18.35 o 
  -3 -21   7      212.96      214.83     39.72 o 
  -2 -21   7      163.12      171.06     30.09 o 
  -1 -21   7      154.41      147.09     18.32 o 
   0 -21   7      344.96      276.33     46.23 o 
   1 -21   7      118.02      130.91     23.87 o 
   2 -21   7       43.06       22.38     15.55 o 
   3 -21   7      108.38      124.14     37.93 o 
   4 -21   7       44.95       55.85     21.51 o 
   5 -21   7        2.32        9.66      7.08 o 
   6 -21   7       14.65        9.34     12.21 o 
   7 -21   7       18.99       23.50     13.66 o 
  -7 -20   7       31.22       29.61     15.37 o 
  -5 -20   7       45.23       70.86     19.26 o 
  -4 -20   7       58.25       99.03     21.99 o 
  -3 -20   7      512.70      588.42     67.69 o 
  -2 -20   7      451.73      456.62     62.44 o 
  -1 -20   7      906.74      987.93    109.53 o 
   0 -20   7      512.45      597.09     78.61 o 
   1 -20   7      350.70      383.78     40.92 o 
   2 -20   7      371.62      355.04     46.22 o 
   3 -20   7      490.21      509.10     59.78 o 
   4 -20   7       87.87       86.70     19.05 o 
   5 -20   7       27.66       21.22     11.37 o 
   7 -20   7        3.58        8.17     10.35 o 
  -7 -19   7       13.41       11.19     10.17 o 
  -6 -19   7        0.25        3.49      4.65 o 
  -5 -19   7       55.81       55.56     14.68 o 
  -4 -19   7       30.66       23.64      7.99 o 
  -3 -19   7       80.98      122.58     28.65 o 
  -2 -19   7     1266.49     1401.37    154.98 o 
  -1 -19   7      240.28      252.12     23.86 o 
   0 -19   7       10.98        6.99      4.25 o 
   1 -19   7       89.35      133.78     27.96 o 
   2 -19   7      958.95      997.50    111.00 o 
   3 -19   7      132.56      192.75     51.21 o 
   4 -19   7       48.81       35.36     22.31 o 
   5 -19   7       87.69       83.61     27.52 o 
   7 -19   7        1.72        8.72      9.99 o 
  -6 -18   7        9.06       16.85      8.90 o 
  -5 -18   7      114.57      104.07     31.45 o 
  -4 -18   7       72.14       66.35     21.11 o 
  -3 -18   7      228.90      255.60     47.05 o 
  -2 -18   7      257.77      296.45     41.61 o 
  -1 -18   7      497.33      535.12     33.29 o 
   0 -18   7      388.77      428.03     50.57 o 
   1 -18   7      781.15      773.00     53.26 o 
   2 -18   7      480.18      464.44     59.80 o 
   3 -18   7      377.18      481.01     56.28 o 
   4 -18   7       54.26       54.29     19.26 o 
   5 -18   7       52.31       48.58     22.60 o 
   7 -18   7       23.98       21.87     11.37 o 
  -6 -17   7       42.31       55.81     18.24 o 
  -5 -17   7      170.41      160.48     37.51 o 
  -4 -17   7      233.85      223.46     30.15 o 
  -3 -17   7       66.33       81.71     15.08 o 
  -2 -17   7      296.29      348.88     37.62 o 
  -1 -17   7      627.84      577.09     35.56 o 
   0 -17   7      317.64      368.02     30.77 o 
   1 -17   7      320.89      354.21     32.70 o 
   2 -17   7      153.58      199.08     39.19 o 
   3 -17   7       24.79       36.84     19.98 o 
   4 -17   7      362.96      390.11     38.58 o 
   5 -17   7      234.22      203.43     46.13 o 
   6 -17   7       36.27       32.01     16.75 o 
   7 -17   7       45.11       44.18     21.98 o 
  -7 -16   7       63.38       80.20     19.41 o 
  -6 -16   7        7.75       29.20     16.45 o 
  -4 -16   7       37.95       33.50     10.94 o 
  -3 -16   7      290.37      302.92     41.40 o 
  -2 -16   7      135.29      155.67     21.43 o 
  -1 -16   7        7.93       17.29      9.46 o 
   0 -16   7       20.64       28.21      8.59 o 
   1 -16   7       99.76       47.86     35.66 o 
   3 -16   7       43.26       54.36     23.15 o 
   4 -16   7       67.94       54.59     20.43 o 
   5 -16   7      218.34      341.00     48.19 o 
   6 -16   7        3.30       19.72     11.99 o 
   7 -16   7       41.24       33.75     18.82 o 
  -7 -15   7       31.28       29.06     15.73 o 
  -6 -15   7       57.24       48.55     17.52 o 
  -5 -15   7       46.74       41.93     18.35 o 
  -4 -15   7      174.14      207.97     42.18 o 
  -3 -15   7      224.00      198.97     33.47 o 
  -2 -15   7      408.86      526.93     56.15 o 
  -1 -15   7      174.78      192.88     19.32 o 
   0 -15   7     2632.02     2581.50    259.56 o 
   1 -15   7      245.04      198.46     20.25 o 
   2 -15   7      835.34      806.39     81.80 o 
   3 -15   7      208.63      144.84     29.27 o 
   5 -15   7       71.14       86.98     20.14 o 
   6 -15   7      100.29      112.74     28.14 o 
   7 -15   7       35.87       36.59     20.42 o 
  -7 -14   7        1.37       15.04      9.59 o 
  -6 -14   7        9.69       17.62      9.81 o 
  -5 -14   7       87.44       74.47     25.77 o 
  -4 -14   7      165.09      187.25     37.95 o 
  -3 -14   7       98.64       96.59     11.69 o 
  -2 -14   7     1236.99     1220.13    117.49 o 
  -1 -14   7        1.70        1.99      5.30 o 
   0 -14   7       33.48       33.32      7.02 o 
   1 -14   7       38.82       33.42      8.91 o 
   3 -14   7       12.85       12.86      5.92 o 
   5 -14   7       54.67       25.15     11.45 o 
   6 -14   7      131.37      126.12     31.78 o 
   7 -14   7       41.98       37.46     21.44 o 
  -7 -13   7       19.50       14.71     12.24 o 
  -6 -13   7       72.55       83.09     31.11 o 
  -5 -13   7       48.15       44.30     17.30 o 
  -4 -13   7      320.54      332.54     60.36 o 
  -3 -13   7      425.67      400.70     36.35 o 
  -2 -13   7     1006.93     1083.04    113.53 o 
  -1 -13   7      296.68      255.66     22.94 o 
   0 -13   7       63.49       51.24     16.46 o 
   1 -13   7      245.08      256.22     34.48 o 
   3 -13   7      820.17      778.87     90.16 o 
   5 -13   7       63.15       30.35     16.06 o 
   6 -13   7        4.89       23.10     15.98 o 
  -7 -12   7       61.42       88.16     17.04 o 
  -5 -12   7      239.84      234.91     35.98 o 
  -4 -12   7      156.63      132.52     20.70 o 
  -3 -12   7      215.44      212.63     28.70 o 
  -2 -12   7      147.16      117.54     23.29 o 
  -1 -12   7      784.89      766.68     46.53 o 
   0 -12   7      582.32      606.15     37.64 o 
   1 -12   7      836.29      899.74     81.73 o 
   3 -12   7      652.88      622.64     59.42 o 
   4 -12   7       26.28       18.09      7.92 o 
   5 -12   7       24.46       45.08     18.38 o 
   6 -12   7      211.88      217.06     41.93 o 
   7 -12   7       67.24       65.27     15.30 o 
  -5 -11   7      129.83      139.90     29.81 o 
  -4 -11   7      206.83      166.28     25.48 o 
  -3 -11   7      369.55      433.12     47.14 o 
  -2 -11   7      780.98      744.93     79.77 o 
  -1 -11   7      496.21      469.49     32.09 o 
   0 -11   7      216.54      223.35     15.46 o 
   1 -11   7      284.52      275.02     29.52 o 
   2 -11   7      671.67      661.02     70.42 o 
   3 -11   7      379.48      426.27     26.17 o 
   4 -11   7      616.31      657.89     54.34 o 
   5 -11   7      471.25      497.68     48.73 o 
   7 -11   7       43.05       43.31     18.53 o 
  -6 -10   7       26.31       27.94     15.22 o 
  -5 -10   7      234.85      243.35     34.07 o 
  -4 -10   7      363.53      308.88     40.48 o 
  -3 -10   7      772.31      829.37     79.83 o 
  -2 -10   7      104.09      106.20     30.55 o 
  -1 -10   7      651.69      693.46     42.56 o 
   0 -10   7       12.27       14.89      2.37 o 
   1 -10   7      603.38      581.67     36.82 o 
   2 -10   7       23.98       14.10      6.03 o 
   3 -10   7      274.94      251.96     23.65 o 
   4 -10   7      263.68      273.51     39.95 o 
   5 -10   7      141.48      178.71     31.25 o 
   6 -10   7       97.52      104.05     23.48 o 
   7 -10   7      129.72      150.54     32.65 o 
  -7  -9   7       24.25       35.67     18.96 o 
  -5  -9   7       93.55       68.62     19.39 o 
  -4  -9   7      144.16      143.07     14.73 o 
  -3  -9   7      187.47      203.94     27.78 o 
  -2  -9   7      404.32      375.49     36.72 o 
  -1  -9   7      424.11      450.39     33.61 o 
   0  -9   7      128.18      135.59     11.24 o 
   1  -9   7      301.58      279.87     19.08 o 
   2  -9   7      189.05      187.65     19.35 o 
   3  -9   7      161.99      201.44     18.61 o 
   4  -9   7      231.88      248.32     21.54 o 
   5  -9   7        1.02        3.85      3.09 o 
   6  -9   7       13.13        9.88      6.72 o 
  -8  -8   7        0.62       -4.18      7.34 o 
  -7  -8   7       60.45       30.56     17.59 o 
  -4  -8   7      104.91      130.40     25.02 o 
  -3  -8   7       29.86       40.12     18.62 o 
  -2  -8   7       38.66       43.85     12.49 o 
  -1  -8   7      550.28      544.67     33.56 o 
   0  -8   7      866.85      782.51     40.32 o 
   1  -8   7      424.39      449.82     30.72 o 
   2  -8   7       45.64       51.72      8.09 o 
   3  -8   7      205.12      208.91     19.86 o 
   4  -8   7        4.63        8.73      7.03 o 
   5  -8   7      433.52      432.20     41.71 o 
   6  -8   7       45.70       41.70     12.65 o 
   7  -8   7       59.11       67.52     13.92 o 
  -8  -7   7       13.98       15.58     12.79 o 
  -7  -7   7        0.45        7.99      3.89 o 
  -4  -7   7      365.06      412.24     52.74 o 
  -3  -7   7      160.94      200.33     27.20 o 
  -2  -7   7      493.01      558.74     66.00 o 
  -1  -7   7       95.36      103.73     17.40 o 
   0  -7   7      290.34      323.04     17.22 o 
   1  -7   7       10.31        9.80      3.12 o 
   2  -7   7       69.02       82.99     10.24 o 
   3  -7   7      273.12      324.59     20.79 o 
   4  -7   7      217.46      181.63     19.12 o 
   5  -7   7      500.29      586.54     56.38 o 
   6  -7   7        8.83       14.53      9.77 o 
   7  -7   7       83.52       72.40     22.28 o 
   8  -7   7       15.76       37.27     17.62 o 
  -8  -6   7        4.78       10.35      8.64 o 
  -7  -6   7        6.04       23.10     11.91 o 
  -6  -6   7       39.19       26.23     12.97 o 
  -4  -6   7      422.03      415.08     45.32 o 
  -3  -6   7       12.65       21.00     11.22 o 
  -2  -6   7      135.11      157.74     31.33 o 
  -1  -6   7     1395.09     1330.23     81.47 o 
   0  -6   7      522.53      574.10     25.16 o 
   1  -6   7      615.75      577.97     25.27 o 
   2  -6   7       43.22       40.75      7.40 o 
   3  -6   7      494.08      435.49     26.86 o 
   4  -6   7      205.48      214.48     22.40 o 
   5  -6   7       98.57      129.00     66.86 o 
   6  -6   7       41.73       62.94     12.90 o 
   7  -6   7        9.97       -0.65      5.78 o 
   8  -6   7       11.08        5.78      4.98 o 
  -8  -5   7        6.58        8.83     10.10 o 
  -6  -5   7      168.47      159.17     34.45 o 
  -3  -5   7      218.30      251.87     38.24 o 
  -2  -5   7      134.51      135.59     15.63 o 
  -1  -5   7      249.59      278.67     24.22 o 
   0  -5   7      448.70      514.10     25.15 o 
   1  -5   7      272.68      258.58     15.02 o 
   2  -5   7      194.15      170.52     14.36 o 
   3  -5   7      211.21      190.15     19.15 o 
   4  -5   7      917.77      866.69     68.43 o 
   5  -5   7      234.42      260.60     45.59 o 
   6  -5   7      179.07      182.57     22.62 o 
   7  -5   7        8.82       11.77      8.86 o 
   8  -5   7       28.95       14.86     10.90 o 
  -6  -4   7      104.06      159.72     24.00 o 
  -5  -4   7      248.93      288.07     28.77 o 
  -3  -4   7      754.05      685.91     79.95 o 
  -2  -4   7      344.19      338.70     36.38 o 
  -1  -4   7       79.98       68.60      8.90 o 
   0  -4   7      579.62      556.09     25.79 o 
   1  -4   7      402.92      395.03     21.06 o 
   2  -4   7      617.34      660.15     33.12 o 
   3  -4   7      160.09      136.84     19.38 o 
   4  -4   7       99.17      126.76     13.73 o 
   5  -4   7       41.63       60.53     14.33 o 
   6  -4   7       10.92        7.08      5.48 o 
   7  -4   7       60.60       49.27     14.46 o 
   8  -4   7        4.96       16.96     11.37 o 
  -6  -3   7        4.07       10.68      7.23 o 
  -5  -3   7      424.63      430.19     42.00 o 
  -3  -3   7       17.49       32.19      9.74 o 
  -2  -3   7      210.86      234.88     27.07 o 
  -1  -3   7      280.36      293.63     18.11 o 
   0  -3   7      388.59      328.09     20.99 o 
   1  -3   7      232.21      250.40     21.06 o 
   2  -3   7       26.74       31.08      4.16 o 
   3  -3   7      309.10      309.12     28.58 o 
   4  -3   7       14.32       18.07      6.22 o 
   5  -3   7       37.38       41.21      9.74 o 
   6  -3   7       43.64       35.39     11.20 o 
   7  -3   7       25.15       26.15      9.05 o 
  -7  -2   7       33.44       27.18     11.52 o 
  -6  -2   7      120.08      119.53     38.98 o 
  -4  -2   7      493.57      524.44     67.26 o 
  -3  -2   7      471.96      523.16     44.04 o 
  -2  -2   7      237.95      256.80     27.70 o 
  -1  -2   7     1289.20     1408.76    122.01 o 
   0  -2   7      538.00      534.38     24.85 o 
   1  -2   7     1207.52     1123.29     69.15 o 
   2  -2   7     1072.49     1021.22     81.59 o 
   3  -2   7      106.08      118.03     14.86 o 
   4  -2   7      653.05      639.66     50.45 o 
   5  -2   7       47.60       47.73     12.34 o 
   6  -2   7       66.38       79.30     16.73 o 
   7  -2   7        0.19       -0.47      3.93 o 
  -6  -1   7       54.97       36.92     16.24 o 
  -3  -1   7       31.18       29.25      8.65 o 
  -2  -1   7       59.25       78.82     12.41 o 
  -1  -1   7      247.14      301.27     31.75 o 
   0  -1   7      144.66      149.18     11.28 o 
   1  -1   7      784.22      829.07     51.59 o 
   2  -1   7       54.32       57.00      7.44 o 
   3  -1   7       74.34       81.33     19.38 o 
   4  -1   7      100.68      113.67     15.37 o 
   5  -1   7       28.67       24.89     11.48 o 
   6  -1   7       54.81       54.64     13.23 o 
   7  -1   7        8.65       11.62      4.65 o 
   8  -1   7        3.96       16.16     10.90 o 
  -6   0   7       66.63       75.05     22.32 o 
  -3   0   7       11.06        5.23      3.60 o 
  -2   0   7        0.44       -3.63      3.70 o 
  -1   0   7     1028.57     1031.75     72.37 o 
   0   0   7       52.88       59.74      8.30 o 
   1   0   7        2.50        7.24      2.52 o 
   2   0   7      148.75      162.52     12.47 o 
   3   0   7      386.38      364.16     30.92 o 
   4   0   7      405.63      315.09     33.01 o 
   5   0   7      204.97      204.65     37.31 o 
   6   0   7       99.12      149.24     42.14 o 
   7   0   7       83.94       58.05     27.77 o 
   8   0   7        5.56        9.72      5.00 o 
  -6   1   7       56.82       49.86     14.94 o 
  -2   1   7       57.21       51.69     13.67 o 
  -1   1   7      248.52      301.36     38.02 o 
   0   1   7      141.08      142.05     15.40 o 
   1   1   7      774.62      842.85     32.78 o 
   2   1   7       56.28       68.86     14.56 o 
   3   1   7       75.01       94.85     15.77 o 
   4   1   7       99.32      105.30     15.52 o 
   5   1   7       31.21       46.53     10.98 o 
   6   1   7       53.80       60.74     12.57 o 
   7   1   7        8.65        9.29      4.25 o 
   8   1   7        3.71        4.82      9.99 o 
  -8   2   7       68.43       52.69     24.82 o 
  -6   2   7      118.89      144.51     43.89 o 
  -4   2   7      494.25      515.53     65.94 o 
  -3   2   7      475.39      487.86     57.92 o 
  -1   2   7     1271.99     1264.20     67.00 o 
   0   2   7      536.20      492.30     32.09 o 
   1   2   7     1207.97     1161.23     71.16 o 
   2   2   7     1062.20     1011.23     62.08 o 
   3   2   7      106.41      129.32     23.49 o 
   4   2   7      651.03      700.05     55.43 o 
   5   2   7       49.70       59.51     17.75 o 
   6   2   7       68.31      106.60     21.01 o 
   7   2   7        0.26        0.41      3.74 o 
   8   2   7       31.07       28.82      9.65 o 
  -6   3   7        4.26       18.20     13.66 o 
  -5   3   7      429.77      441.97     42.84 o 
  -1   3   7      283.00      317.08     33.70 o 
   0   3   7      385.00      344.08     22.82 o 
   1   3   7      228.00      238.00     28.79 o 
   2   3   7       26.04       38.84      8.03 o 
   3   3   7      319.78      313.86     30.12 o 
   4   3   7       11.95       15.91      7.19 o 
   5   3   7       35.18       23.32      9.61 o 
   6   3   7       42.81       29.17     22.49 o 
   7   3   7       24.71       28.48     10.63 o 
   8   3   7        4.49        9.44      5.40 o 
  -5   4   7      247.68      247.31     50.66 o 
  -2   4   7      356.13      360.76     39.86 o 
  -1   4   7       78.55       82.58     19.85 o 
   0   4   7      580.03      594.43     38.76 o 
   1   4   7      411.40      431.14     42.14 o 
   2   4   7      610.85      654.82     57.10 o 
   3   4   7      159.66      169.85     22.96 o 
   4   4   7       98.58       99.41     17.78 o 
   5   4   7       40.53       19.11     12.21 o 
   6   4   7        9.90       14.09      6.97 o 
   7   4   7       58.91       30.75     11.57 o 
   8   4   7        4.66        5.90      4.49 o 
  -8   5   7        6.61        9.48      7.34 o 
  -5   5   7      366.05      406.87     39.64 o 
  -3   5   7      214.57      211.20     36.31 o 
  -2   5   7      136.12      160.44     19.69 o 
  -1   5   7      241.67      274.85     29.41 o 
   0   5   7      452.39      506.24     27.15 o 
   1   5   7      280.84      304.59     23.37 o 
   2   5   7      195.87      187.92     22.76 o 
   3   5   7      217.82      232.64     24.97 o 
   4   5   7      899.95      867.32     96.50 o 
   5   5   7      230.51      217.67     32.17 o 
   6   5   7      176.94      187.88     23.32 o 
   7   5   7        8.68       -4.02      6.65 o 
   8   5   7       28.28       22.32      9.50 o 
  -7   6   7        6.37       23.21     13.55 o 
  -6   6   7       40.08       31.47     13.19 o 
  -3   6   7       12.91       20.81      9.37 o 
  -1   6   7     1405.89     1490.06    128.68 o 
   0   6   7      518.62      588.83     37.62 o 
   1   6   7      609.55      549.57     34.30 o 
   2   6   7       45.79       74.79     16.50 o 
   3   6   7      492.19      451.94     34.37 o 
   4   6   7      203.82      183.91     26.01 o 
   5   6   7       99.09      120.09     65.08 o 
   6   6   7       40.30       48.40     13.98 o 
   7   6   7       10.41        3.90     12.79 o 
   8   6   7       11.38       11.28      5.40 o 
  -8   7   7       14.14       19.83     12.02 o 
  -6   7   7       26.21       16.35     11.52 o 
  -4   7   7      376.51      392.31     50.34 o 
  -2   7   7      484.95      525.99     62.52 o 
   0   7   7      288.57      323.72     26.05 o 
   1   7   7        9.58        2.88      9.74 o 
   2   7   7       67.89       93.17     30.95 o 
   3   7   7      262.42      297.58     23.26 o 
   4   7   7      209.59      215.77     21.71 o 
   5   7   7      504.17      615.48     60.03 o 
   6   7   7        8.71       18.20     12.28 o 
   7   7   7       83.59       62.47     23.99 o 
   8   7   7       16.21       20.16      8.32 o 
  -8   8   7        0.51        7.34      6.65 o 
  -7   8   7       60.90       66.14     15.52 o 
  -6   8   7      148.95      151.20     32.48 o 
  -3   8   7       28.54       22.09      9.05 o 
   0   8   7      864.60      809.06     49.84 o 
   1   8   7      434.04      424.18     41.45 o 
   2   8   7       42.17       55.53     17.66 o 
   3   8   7      209.61      208.66     28.59 o 
   4   8   7        4.67       22.48      9.84 o 
   5   8   7      438.99      384.71     31.05 o 
   6   8   7       46.95       70.64     10.21 o 
   7   8   7       57.85       50.79     14.89 o 
  -6   9   7       66.05       67.13     15.01 o 
  -2   9   7      402.23      408.91     49.37 o 
  -1   9   7      416.88      421.66     44.50 o 
   0   9   7      124.49      127.76     13.03 o 
   1   9   7      304.20      308.52     23.72 o 
   2   9   7      189.96      190.37     24.42 o 
   3   9   7      162.62      186.15     25.88 o 
   4   9   7      223.29      260.25     35.69 o 
   6   9   7       12.83       10.79      5.59 o 
   7   9   7       21.42       42.87     13.02 o 
  -7  10   7       59.33       25.00     13.41 o 
  -3  10   7      767.95      784.59     75.90 o 
  -1  10   7      664.02      699.42     61.18 o 
   0  10   7       11.58        9.28      2.17 o 
   1  10   7      595.06      605.17     37.88 o 
   2  10   7       27.72       26.16      9.66 o 
   3  10   7      275.85      289.44     35.28 o 
   4  10   7      266.55      269.19     58.03 o 
   6  10   7       94.26      101.39     17.80 o 
   7  10   7      130.60      133.85     22.97 o 
  -6  11   7      140.48      143.48     28.33 o 
  -4  11   7      204.25      199.28     46.42 o 
  -3  11   7      362.04      439.79     48.05 o 
  -2  11   7      776.39      733.88     78.70 o 
  -1  11   7      507.12      460.60     55.26 o 
   0  11   7      216.52      212.79     17.87 o 
   1  11   7      279.25      278.22     34.89 o 
   2  11   7      680.33      706.76     52.68 o 
   5  11   7      470.52      477.42     60.08 o 
   6  11   7        0.93        4.28      8.63 o 
   7  11   7       42.65       41.48     10.93 o 
  -7  12   7       61.96       63.45     13.92 o 
  -4  12   7      157.02      134.22     32.09 o 
  -3  12   7      219.10      242.50     32.85 o 
  -1  12   7      770.95      811.77     60.14 o 
   0  12   7      581.07      632.71     31.74 o 
   2  12   7      396.99      431.88     51.51 o 
   3  12   7      646.90      630.89     45.27 o 
   5  12   7       23.31       19.44     13.84 o 
   6  12   7      216.57      212.06     32.91 o 
   7  12   7       67.87       64.55     11.92 o 
  -7  13   7       19.34       15.47     10.97 o 
  -1  13   7      294.04      256.42     22.52 o 
   3  13   7      824.07      901.20    104.80 o 
   4  13   7      198.97      236.31     52.38 o 
   5  13   7       66.05       63.26     16.28 o 
   6  13   7        4.61       14.12      6.61 o 
   7  13   7       10.48       20.44      9.84 o 
  -2  14   7     1262.82     1345.83    128.75 o 
  -1  14   7        1.53        7.44      2.22 o 
   1  14   7       36.33       36.48      9.00 o 
   2  14   7     1517.27     2194.94    795.26 o 
   4  14   7      343.43      404.63     39.76 o 
   5  14   7       56.04       63.89     22.20 o 
   6  14   7      132.66      157.01     22.71 o 
   7  14   7       43.64       34.08     14.64 o 
  -6  15   7       58.23       65.38     21.44 o 
  -4  15   7      170.36      202.43     44.50 o 
  -1  15   7      180.40      180.46     18.80 o 
   0  15   7     2626.28     2539.24    265.40 o 
   1  15   7      236.97      191.56     24.73 o 
   2  15   7      820.25      813.51     80.03 o 
   3  15   7      207.06      183.48     19.31 o 
   5  15   7       69.79       88.68     19.92 o 
   6  15   7      100.64       97.43     25.41 o 
   7  15   7       35.49       32.69     12.71 o 
  -7  16   7       64.66       64.80     15.92 o 
  -6  16   7        7.46       11.59     11.48 o 
  -4  16   7       37.53       20.02      9.19 o 
  -2  16   7      133.11      158.36     21.68 o 
  -1  16   7        9.49       19.00      5.16 o 
   1  16   7      105.44      104.09     26.51 o 
   2  16   7      223.65      220.42     57.84 o 
   3  16   7       45.38       53.24     24.78 o 
   5  16   7      215.38      251.77     47.21 o 
   6  16   7        2.70       -2.14      5.63 o 
   7  16   7       39.77       32.12     11.43 o 
  -7  17   7       21.20       16.89     12.42 o 
  -6  17   7       40.83       21.73     11.08 o 
  -2  17   7      292.88      322.69     34.41 o 
  -1  17   7      626.93      599.52     45.21 o 
   0  17   7      317.19      308.01    111.85 o
[truncated: 157,902 more chars]
